# Supplementary material for: Phonemic segmentation of narrative speech in human cerebral cortex
Source: Nat Commun. 2023 Jul 18;14:4309. doi: 10.1038/s41467-023-39872-w (PMC10354060; doi:10.1038/s41467-023-39872-w)
Supplement: Supplementary file 4 — Source Data [file 41467_2023_39872_MOESM4_ESM.xlsx]

## Sheet: Figure4
performance	models	subjects	rois
0.0170677	single	SUBJ00	PAC
0.00016297	single	SUBJ00	PAC
0.0120065	single	SUBJ00	PAC
0.0219658	single	SUBJ00	PAC
0.000127276	single	SUBJ00	PAC
0.00855866	single	SUBJ00	PAC
0.00215953	single	SUBJ00	PAC
0.0410838	single	SUBJ00	PAC
0.0243326	single	SUBJ00	PAC
0.0206272	single	SUBJ00	PAC
0.00441724	single	SUBJ01	PAC
0.00274907	single	SUBJ01	PAC
0.000130346	single	SUBJ01	PAC
0.000142168	single	SUBJ02	PAC
0.000192524	single	SUBJ02	PAC
0.000133979	single	SUBJ02	PAC
1.97883e-10	single	SUBJ02	PAC
0.000155412	single	SUBJ02	PAC
0.0108309	single	SUBJ02	PAC
0.00166749	single	SUBJ02	PAC
2.15577e-08	single	SUBJ02	PAC
0.0145737	single	SUBJ03	PAC
0.00818724	single	SUBJ03	PAC
0.00301299	single	SUBJ03	PAC
0.00849317	single	SUBJ03	PAC
0.00623471	single	SUBJ03	PAC
0.010639	single	SUBJ03	PAC
0.0110562	single	SUBJ03	PAC
0.0124376	single	SUBJ03	PAC
0.00954736	single	SUBJ03	PAC
0.0172401	single	SUBJ03	PAC
0.0105367	single	SUBJ03	PAC
0.00593879	single	SUBJ03	PAC
0.00458306	single	SUBJ03	PAC
0.0207596	single	SUBJ03	PAC
0.0202232	single	SUBJ03	PAC
0.0384915	single	SUBJ03	PAC
0.0253389	single	SUBJ03	PAC
0.0149744	single	SUBJ03	PAC
0.0286119	single	SUBJ03	PAC
-4.36113e-11	single	SUBJ03	PAC
0.00702087	single	SUBJ04	PAC
0.0261763	single	SUBJ04	PAC
0.00266627	single	SUBJ04	PAC
0.000171858	single	SUBJ04	PAC
0.000158107	single	SUBJ04	PAC
0.00192255	single	SUBJ04	PAC
0.00465808	single	SUBJ04	PAC
0.0061499	single	SUBJ04	PAC
0.00891167	single	SUBJ04	PAC
3.18951e-09	single	SUBJ04	PAC
0.0105399	single	SUBJ04	PAC
0.00327914	single	SUBJ04	PAC
0.00717554	single	SUBJ04	PAC
0.000155666	single	SUBJ04	PAC
0.00461572	single	SUBJ04	PAC
0.0106361	single	SUBJ04	PAC
0.000126393	single	SUBJ04	PAC
9.99201e-16	single	SUBJ05	PAC
0.0217518	single	SUBJ05	PAC
0.000101821	single	SUBJ05	PAC
0.00010317	single	SUBJ05	PAC
0.000162621	single	SUBJ05	PAC
0.000207381	single	SUBJ05	PAC
6.62812e-05	single	SUBJ05	PAC
-4.98118e-11	single	SUBJ05	PAC
5.33443e-07	single	SUBJ05	PAC
0.00687619	single	SUBJ05	PAC
0	single	SUBJ05	PAC
5.48561e-13	single	SUBJ05	PAC
0.00020206	single	SUBJ05	PAC
0.00859311	single	SUBJ05	PAC
0.00248335	single	SUBJ06	PAC
0.00606314	single	SUBJ06	PAC
2.8462e-13	single	SUBJ06	PAC
0.0444582	single	SUBJ06	PAC
0.0335669	single	SUBJ06	PAC
0.00519581	single	SUBJ06	PAC
0.0325248	single	SUBJ06	PAC
0.0308077	single	SUBJ06	PAC
0.0194935	single	SUBJ06	PAC
0.0310139	single	SUBJ06	PAC
0.0269951	single	SUBJ06	PAC
0.0879177	single	SUBJ06	PAC
0.0265399	single	SUBJ06	PAC
0.0366437	single	SUBJ06	PAC
0.0861535	single	SUBJ06	PAC
0.0260721	single	SUBJ06	PAC
0.0174165	single	SUBJ06	PAC
0.0215717	single	SUBJ06	PAC
0.0154129	single	SUBJ06	PAC
0.0405805	single	SUBJ06	PAC
0.00011817	single	SUBJ06	PAC
0.0235258	single	SUBJ06	PAC
0.00188734	single	SUBJ06	PAC
0.00554394	single	SUBJ06	PAC
0.0420657	single	SUBJ06	PAC
0.072843	single	SUBJ06	PAC
0.00303426	single	SUBJ06	PAC
0.000147313	single	SUBJ06	PAC
0.0198855	single	SUBJ06	PAC
0.00692387	single	SUBJ06	PAC
0.00237126	single	SUBJ06	PAC
0.0122426	single	SUBJ06	PAC
0.0112072	single	SUBJ06	PAC
1.18854e-06	single	SUBJ06	PAC
6.44307e-08	single	SUBJ06	PAC
4.60635e-10	single	SUBJ06	PAC
0.0321158	single	SUBJ06	PAC
0.0100808	single	SUBJ06	PAC
1.07134e-11	single	SUBJ06	PAC
0.000246265	single	SUBJ06	PAC
0.0113409	single	SUBJ06	PAC
0.000168596	single	SUBJ06	PAC
0.0259818	single	SUBJ06	PAC
0.000103986	single	SUBJ06	PAC
0.0101879	single	SUBJ06	PAC
4.02012e-13	single	SUBJ06	PAC
2.19051e-06	single	SUBJ06	PAC
0.0253994	single	SUBJ06	PAC
0.00364796	single	SUBJ06	PAC
0.000107774	single	SUBJ06	PAC
1.47745e-07	single	SUBJ06	PAC
0.0056107	single	SUBJ06	PAC
5.65429e-05	single	SUBJ06	PAC
0.0147625	single	SUBJ06	PAC
0.0138345	single	SUBJ06	PAC
-1.67313e-11	single	SUBJ06	PAC
0.0186315	single	SUBJ07	PAC
0.00665745	single	SUBJ07	PAC
0.0110602	single	SUBJ07	PAC
0.00904116	single	SUBJ07	PAC
0.000124786	single	SUBJ07	PAC
0.000110312	single	SUBJ07	PAC
0.00011643	single	SUBJ07	PAC
0.01284	single	SUBJ07	PAC
0.0141704	single	SUBJ07	PAC
3.81381e-09	single	SUBJ07	PAC
1.91979e-06	single	SUBJ07	PAC
0.00512123	single	SUBJ07	PAC
0.000741336	single	SUBJ08	PAC
0.0193246	single	SUBJ08	PAC
0.00233786	single	SUBJ08	PAC
0.0132572	single	SUBJ08	PAC
0.0111854	single	SUBJ08	PAC
0.000101005	single	SUBJ09	PAC
0.0144619	single	SUBJ09	PAC
0.0161011	single	SUBJ09	PAC
0.0373387	single	SUBJ09	PAC
0.000123855	single	SUBJ09	PAC
0.000110586	single	SUBJ09	PAC
0.00764294	single	SUBJ09	PAC
0.00479169	single	SUBJ09	PAC
0.0027064	single	SUBJ09	PAC
0.0100508	single	SUBJ09	PAC
0.00500761	single	SUBJ09	PAC
0.00884003	single	SUBJ09	PAC
0.0401423	single	SUBJ09	PAC
0.000138066	single	SUBJ09	PAC
0.000116564	single	SUBJ09	PAC
0.000187592	single	SUBJ09	PAC
0.00365723	single	SUBJ09	PAC
0.0139299	single	SUBJ09	PAC
0.00681442	single	SUBJ09	PAC
0.00884794	single	SUBJ09	PAC
9.53776e-07	single	SUBJ09	PAC
0.0115537	single	SUBJ09	PAC
0.00463402	single	SUBJ09	PAC
0.0137028	single	SUBJ10	PAC
0.013318	single	SUBJ10	PAC
0.0153406	single	SUBJ10	PAC
0.0276455	single	SUBJ10	PAC
0.00115353	single	SUBJ10	PAC
0.00150929	single	SUBJ10	PAC
0.000111768	single	SUBJ10	PAC
8.54872e-15	single	SUBJ10	PAC
0.0334248	single	SUBJ10	PAC
0.000132582	single	SUBJ10	PAC
0.000229476	single	SUBJ10	PAC
0.000249054	single	SUBJ10	PAC
4.69451e-05	single	SUBJ10	PAC
0.00377589	single	SUBJ10	PAC
6.6844e-05	single	SUBJ10	PAC
0.00509482	single	SUBJ10	PAC
0.0107343	single	SUBJ10	PAC
0.0184664	single	SUBJ10	PAC
0.0169048	single	SUBJ10	PAC
0.00837931	single	SUBJ10	PAC
0.00625494	single	SUBJ10	PAC
0.0130732	single	SUBJ10	PAC
6.4427e-06	single	SUBJ10	PAC
0.018037	single	SUBJ10	PAC
1.10879e-10	single	SUBJ10	PAC
0.0194402	single	SUBJ10	PAC
9.40351e-05	single	SUBJ10	PAC
0.00806028	single	SUBJ10	PAC
0.00652943	single	SUBJ10	PAC
0.00996466	single	SUBJ10	PAC
0.0201106	single	SUBJ10	PAC
0.0012717	single	SUBJ10	PAC
0.00993166	single	SUBJ10	PAC
1.2307e-07	diphone	SUBJ00	PAC
2.74378e-11	diphone	SUBJ00	PAC
-1.66644e-13	diphone	SUBJ00	PAC
3.18186e-09	diphone	SUBJ00	PAC
4.3601e-11	diphone	SUBJ00	PAC
2.27625e-10	diphone	SUBJ00	PAC
5.21805e-15	diphone	SUBJ00	PAC
8.83738e-14	diphone	SUBJ00	PAC
-3.9857e-14	diphone	SUBJ00	PAC
-1.14982e-07	diphone	SUBJ00	PAC
0.012026	diphone	SUBJ01	PAC
3.33379e-07	diphone	SUBJ01	PAC
1.13593e-07	diphone	SUBJ01	PAC
1.39222e-13	diphone	SUBJ02	PAC
1.89848e-13	diphone	SUBJ02	PAC
1.58651e-13	diphone	SUBJ02	PAC
0.00596373	diphone	SUBJ02	PAC
1.87295e-13	diphone	SUBJ02	PAC
0.0101846	diphone	SUBJ02	PAC
0.0206036	diphone	SUBJ02	PAC
0.00246633	diphone	SUBJ02	PAC
0.00133139	diphone	SUBJ03	PAC
0.001599	diphone	SUBJ03	PAC
0.010862	diphone	SUBJ03	PAC
0.00220563	diphone	SUBJ03	PAC
0.0101653	diphone	SUBJ03	PAC
0.0195015	diphone	SUBJ03	PAC
0.00933931	diphone	SUBJ03	PAC
0.000587458	diphone	SUBJ03	PAC
0.0105667	diphone	SUBJ03	PAC
0.00213249	diphone	SUBJ03	PAC
0.0255348	diphone	SUBJ03	PAC
0.0481549	diphone	SUBJ03	PAC
0.0204215	diphone	SUBJ03	PAC
0	diphone	SUBJ03	PAC
0.002393	diphone	SUBJ03	PAC
9.1174e-05	diphone	SUBJ03	PAC
0	diphone	SUBJ03	PAC
0.00316881	diphone	SUBJ03	PAC
0.0105546	diphone	SUBJ03	PAC
0.0168358	diphone	SUBJ03	PAC
0.00796849	diphone	SUBJ04	PAC
0	diphone	SUBJ04	PAC
1.88161e-12	diphone	SUBJ04	PAC
0	diphone	SUBJ04	PAC
5.66214e-15	diphone	SUBJ04	PAC
9.99201e-16	diphone	SUBJ04	PAC
0.000153995	diphone	SUBJ04	PAC
-1.03638e-09	diphone	SUBJ04	PAC
4.5249e-09	diphone	SUBJ04	PAC
0.00236831	diphone	SUBJ04	PAC
7.53119e-11	diphone	SUBJ04	PAC
4.28546e-12	diphone	SUBJ04	PAC
4.44089e-16	diphone	SUBJ04	PAC
2.66454e-15	diphone	SUBJ04	PAC
1.22125e-15	diphone	SUBJ04	PAC
0.000908329	diphone	SUBJ04	PAC
4.66294e-15	diphone	SUBJ04	PAC
0.0182863	diphone	SUBJ05	PAC
1.04564e-05	diphone	SUBJ05	PAC
1.86084e-11	diphone	SUBJ05	PAC
9.35643e-11	diphone	SUBJ05	PAC
2.60973e-11	diphone	SUBJ05	PAC
4.17045e-11	diphone	SUBJ05	PAC
0.0201159	diphone	SUBJ05	PAC
0.0362295	diphone	SUBJ05	PAC
0.013853	diphone	SUBJ05	PAC
0.0182269	diphone	SUBJ05	PAC
0.0133081	diphone	SUBJ05	PAC
0.0185149	diphone	SUBJ05	PAC
0.0407492	diphone	SUBJ05	PAC
0.03059	diphone	SUBJ05	PAC
1.57932e-07	diphone	SUBJ06	PAC
0.0048941	diphone	SUBJ06	PAC
0.02803	diphone	SUBJ06	PAC
0	diphone	SUBJ06	PAC
0.0155311	diphone	SUBJ06	PAC
0.0331669	diphone	SUBJ06	PAC
0	diphone	SUBJ06	PAC
1.11022e-15	diphone	SUBJ06	PAC
8.87555e-09	diphone	SUBJ06	PAC
1.12783e-10	diphone	SUBJ06	PAC
0	diphone	SUBJ06	PAC
2.53353e-13	diphone	SUBJ06	PAC
-3.46945e-18	diphone	SUBJ06	PAC
2.73292e-12	diphone	SUBJ06	PAC
2.10942e-15	diphone	SUBJ06	PAC
0.00794319	diphone	SUBJ06	PAC
3.18489e-07	diphone	SUBJ06	PAC
3.46945e-18	diphone	SUBJ06	PAC
4.99184e-11	diphone	SUBJ06	PAC
3.39728e-14	diphone	SUBJ06	PAC
3.50767e-06	diphone	SUBJ06	PAC
-7.07212e-14	diphone	SUBJ06	PAC
0	diphone	SUBJ06	PAC
5.7488e-09	diphone	SUBJ06	PAC
4.67706e-06	diphone	SUBJ06	PAC
9.84229e-11	diphone	SUBJ06	PAC
7.77156e-16	diphone	SUBJ06	PAC
1.84285e-06	diphone	SUBJ06	PAC
1.71823e-06	diphone	SUBJ06	PAC
4.84585e-08	diphone	SUBJ06	PAC
0.0264827	diphone	SUBJ06	PAC
1.57545e-11	diphone	SUBJ06	PAC
2.53857e-09	diphone	SUBJ06	PAC
0.0221403	diphone	SUBJ06	PAC
0.0264385	diphone	SUBJ06	PAC
0.00855867	diphone	SUBJ06	PAC
5.22306e-08	diphone	SUBJ06	PAC
8.00915e-13	diphone	SUBJ06	PAC
0.00541426	diphone	SUBJ06	PAC
0.0200487	diphone	SUBJ06	PAC
0.00404546	diphone	SUBJ06	PAC
5.25019e-06	diphone	SUBJ06	PAC
-2.22045e-16	diphone	SUBJ06	PAC
2.36845e-06	diphone	SUBJ06	PAC
-2.55351e-15	diphone	SUBJ06	PAC
0.00647969	diphone	SUBJ06	PAC
0.0143794	diphone	SUBJ06	PAC
1.51991e-06	diphone	SUBJ06	PAC
0.0176452	diphone	SUBJ06	PAC
3.67554e-06	diphone	SUBJ06	PAC
0.0155916	diphone	SUBJ06	PAC
0.00301099	diphone	SUBJ06	PAC
0.0107159	diphone	SUBJ06	PAC
-1.63713e-09	diphone	SUBJ06	PAC
0.00132626	diphone	SUBJ06	PAC
0.0047608	diphone	SUBJ06	PAC
0.00390122	diphone	SUBJ07	PAC
8.38158e-09	diphone	SUBJ07	PAC
-4.28689e-10	diphone	SUBJ07	PAC
3.88767e-07	diphone	SUBJ07	PAC
3.14193e-14	diphone	SUBJ07	PAC
5.68434e-14	diphone	SUBJ07	PAC
1.15463e-14	diphone	SUBJ07	PAC
9.88098e-15	diphone	SUBJ07	PAC
0	diphone	SUBJ07	PAC
0.0354866	diphone	SUBJ07	PAC
0.0348304	diphone	SUBJ07	PAC
0.0188992	diphone	SUBJ07	PAC
0.00998581	diphone	SUBJ08	PAC
0.000153202	diphone	SUBJ08	PAC
-1.55431e-14	diphone	SUBJ08	PAC
1.56416e-06	diphone	SUBJ08	PAC
0.0141289	diphone	SUBJ08	PAC
9.85013e-08	diphone	SUBJ09	PAC
1.99135e-07	diphone	SUBJ09	PAC
2.22045e-15	diphone	SUBJ09	PAC
-1.52004e-10	diphone	SUBJ09	PAC
1.7228e-07	diphone	SUBJ09	PAC
-3.755e-12	diphone	SUBJ09	PAC
0	diphone	SUBJ09	PAC
1.02314e-09	diphone	SUBJ09	PAC
0.0255274	diphone	SUBJ09	PAC
0.020395	diphone	SUBJ09	PAC
0.00752579	diphone	SUBJ09	PAC
7.38121e-07	diphone	SUBJ09	PAC
1.57616e-09	diphone	SUBJ09	PAC
4.82303e-12	diphone	SUBJ09	PAC
4.72955e-12	diphone	SUBJ09	PAC
1.52104e-07	diphone	SUBJ09	PAC
0.0108315	diphone	SUBJ09	PAC
0.0110319	diphone	SUBJ09	PAC
0.0117644	diphone	SUBJ09	PAC
0.0166671	diphone	SUBJ09	PAC
0.0664748	diphone	SUBJ09	PAC
0.0190853	diphone	SUBJ09	PAC
0.0302508	diphone	SUBJ09	PAC
0	diphone	SUBJ10	PAC
0	diphone	SUBJ10	PAC
-5.43766e-09	diphone	SUBJ10	PAC
2.39115e-09	diphone	SUBJ10	PAC
-1.9062e-10	diphone	SUBJ10	PAC
6.55483e-10	diphone	SUBJ10	PAC
-5.54344e-11	diphone	SUBJ10	PAC
0.0092425	diphone	SUBJ10	PAC
0	diphone	SUBJ10	PAC
-7.73159e-13	diphone	SUBJ10	PAC
7.54953e-07	diphone	SUBJ10	PAC
6.39048e-07	diphone	SUBJ10	PAC
0.0214504	diphone	SUBJ10	PAC
0.0208653	diphone	SUBJ10	PAC
0.0213702	diphone	SUBJ10	PAC
0.0309902	diphone	SUBJ10	PAC
0.00216027	diphone	SUBJ10	PAC
0.00438036	diphone	SUBJ10	PAC
0.00755197	diphone	SUBJ10	PAC
0.0233837	diphone	SUBJ10	PAC
0.0399486	diphone	SUBJ10	PAC
0.0406464	diphone	SUBJ10	PAC
0.0433645	diphone	SUBJ10	PAC
2.62473e-05	diphone	SUBJ10	PAC
0.0142914	diphone	SUBJ10	PAC
1.25581e-07	diphone	SUBJ10	PAC
1.03899e-06	diphone	SUBJ10	PAC
4.16496e-06	diphone	SUBJ10	PAC
0	diphone	SUBJ10	PAC
5.17427e-07	diphone	SUBJ10	PAC
3.46945e-18	diphone	SUBJ10	PAC
-1.01325e-07	diphone	SUBJ10	PAC
3.63007e-06	diphone	SUBJ10	PAC
0	triphone	SUBJ00	PAC
-2.45496e-10	triphone	SUBJ00	PAC
4.31125e-11	triphone	SUBJ00	PAC
1.85859e-07	triphone	SUBJ00	PAC
-4.09422e-10	triphone	SUBJ00	PAC
1.02896e-08	triphone	SUBJ00	PAC
-2.93856e-08	triphone	SUBJ00	PAC
-7.22451e-07	triphone	SUBJ00	PAC
7.80887e-07	triphone	SUBJ00	PAC
-9.54792e-15	triphone	SUBJ00	PAC
0	triphone	SUBJ01	PAC
0.00147598	triphone	SUBJ01	PAC
4.44089e-16	triphone	SUBJ01	PAC
9.05365e-12	triphone	SUBJ02	PAC
3.32661e-11	triphone	SUBJ02	PAC
2.7487e-11	triphone	SUBJ02	PAC
3.33067e-14	triphone	SUBJ02	PAC
1.1246e-11	triphone	SUBJ02	PAC
0	triphone	SUBJ02	PAC
0	triphone	SUBJ02	PAC
3.71592e-13	triphone	SUBJ02	PAC
0	triphone	SUBJ03	PAC
0	triphone	SUBJ03	PAC
0.0138981	triphone	SUBJ03	PAC
-7.15226e-10	triphone	SUBJ03	PAC
4.65868e-09	triphone	SUBJ03	PAC
1.3368e-09	triphone	SUBJ03	PAC
0.00546447	triphone	SUBJ03	PAC
8.47689e-12	triphone	SUBJ03	PAC
0.00723419	triphone	SUBJ03	PAC
1.93336e-05	triphone	SUBJ03	PAC
8.64467e-10	triphone	SUBJ03	PAC
1.82489e-07	triphone	SUBJ03	PAC
2.60569e-13	triphone	SUBJ03	PAC
-3.46945e-18	triphone	SUBJ03	PAC
0	triphone	SUBJ03	PAC
0.000747672	triphone	SUBJ03	PAC
0.0169931	triphone	SUBJ03	PAC
0.000291827	triphone	SUBJ03	PAC
3.92199e-09	triphone	SUBJ03	PAC
0.00210602	triphone	SUBJ03	PAC
4.68686e-11	triphone	SUBJ04	PAC
0	triphone	SUBJ04	PAC
2.43484e-08	triphone	SUBJ04	PAC
-8.83126e-08	triphone	SUBJ04	PAC
1.8676e-07	triphone	SUBJ04	PAC
0.00206415	triphone	SUBJ04	PAC
9.46663e-07	triphone	SUBJ04	PAC
1.69345e-09	triphone	SUBJ04	PAC
5.9768e-09	triphone	SUBJ04	PAC
6.2914e-11	triphone	SUBJ04	PAC
-1.68181e-07	triphone	SUBJ04	PAC
0.000624125	triphone	SUBJ04	PAC
0	triphone	SUBJ04	PAC
4.51345e-09	triphone	SUBJ04	PAC
0.000735662	triphone	SUBJ04	PAC
1.02793e-06	triphone	SUBJ04	PAC
-5.41477e-08	triphone	SUBJ04	PAC
-4.45594e-11	triphone	SUBJ05	PAC
0.0079455	triphone	SUBJ05	PAC
-1.97184e-07	triphone	SUBJ05	PAC
8.73866e-08	triphone	SUBJ05	PAC
1.90741e-07	triphone	SUBJ05	PAC
-2.54258e-07	triphone	SUBJ05	PAC
0.00932881	triphone	SUBJ05	PAC
0.00028693	triphone	SUBJ05	PAC
0.00172054	triphone	SUBJ05	PAC
-4.86204e-11	triphone	SUBJ05	PAC
3.88578e-15	triphone	SUBJ05	PAC
0	triphone	SUBJ05	PAC
0.00228849	triphone	SUBJ05	PAC
0	triphone	SUBJ05	PAC
0.00363991	triphone	SUBJ06	PAC
0.000685376	triphone	SUBJ06	PAC
0	triphone	SUBJ06	PAC
0	triphone	SUBJ06	PAC
0	triphone	SUBJ06	PAC
-2.02501e-07	triphone	SUBJ06	PAC
0.000223725	triphone	SUBJ06	PAC
0.000612904	triphone	SUBJ06	PAC
9.19583e-11	triphone	SUBJ06	PAC
0.00241896	triphone	SUBJ06	PAC
7.35795e-10	triphone	SUBJ06	PAC
-2.14203e-09	triphone	SUBJ06	PAC
0	triphone	SUBJ06	PAC
1.17436e-07	triphone	SUBJ06	PAC
6.99441e-15	triphone	SUBJ06	PAC
3.21965e-15	triphone	SUBJ06	PAC
0	triphone	SUBJ06	PAC
0	triphone	SUBJ06	PAC
0.00102825	triphone	SUBJ06	PAC
0.00216519	triphone	SUBJ06	PAC
2.05361e-06	triphone	SUBJ06	PAC
0.0034819	triphone	SUBJ06	PAC
-1.76081e-13	triphone	SUBJ06	PAC
1.33445e-07	triphone	SUBJ06	PAC
1.77295e-10	triphone	SUBJ06	PAC
0	triphone	SUBJ06	PAC
-4.44089e-16	triphone	SUBJ06	PAC
1.79491e-06	triphone	SUBJ06	PAC
0.00482446	triphone	SUBJ06	PAC
0.00872556	triphone	SUBJ06	PAC
0.000516056	triphone	SUBJ06	PAC
0	triphone	SUBJ06	PAC
0.0017531	triphone	SUBJ06	PAC
0.00339291	triphone	SUBJ06	PAC
3.29302e-11	triphone	SUBJ06	PAC
2.58569e-07	triphone	SUBJ06	PAC
0	triphone	SUBJ06	PAC
1.04175e-08	triphone	SUBJ06	PAC
0.000369177	triphone	SUBJ06	PAC
8.88531e-09	triphone	SUBJ06	PAC
-2.03273e-07	triphone	SUBJ06	PAC
3.8322e-07	triphone	SUBJ06	PAC
1.16662e-12	triphone	SUBJ06	PAC
1.31869e-06	triphone	SUBJ06	PAC
8.41093e-10	triphone	SUBJ06	PAC
0.00332459	triphone	SUBJ06	PAC
1.71698e-08	triphone	SUBJ06	PAC
0.00663509	triphone	SUBJ06	PAC
-1.54012e-08	triphone	SUBJ06	PAC
-9.34336e-07	triphone	SUBJ06	PAC
2.08611e-13	triphone	SUBJ06	PAC
3.52315e-08	triphone	SUBJ06	PAC
0.0102928	triphone	SUBJ06	PAC
-1.42218e-08	triphone	SUBJ06	PAC
1.34244e-05	triphone	SUBJ06	PAC
0.00881298	triphone	SUBJ06	PAC
0.0129089	triphone	SUBJ07	PAC
8.43769e-15	triphone	SUBJ07	PAC
3.46425e-07	triphone	SUBJ07	PAC
-3.92586e-12	triphone	SUBJ07	PAC
2.27419e-07	triphone	SUBJ07	PAC
1.34106e-07	triphone	SUBJ07	PAC
-5.55522e-08	triphone	SUBJ07	PAC
1.11022e-16	triphone	SUBJ07	PAC
1.59028e-10	triphone	SUBJ07	PAC
3.35328e-07	triphone	SUBJ07	PAC
1.18409e-11	triphone	SUBJ07	PAC
9.46887e-10	triphone	SUBJ07	PAC
5.47099e-09	triphone	SUBJ08	PAC
0.00559699	triphone	SUBJ08	PAC
0.00201482	triphone	SUBJ08	PAC
0.00451763	triphone	SUBJ08	PAC
0.00825715	triphone	SUBJ08	PAC
-3.34177e-14	triphone	SUBJ09	PAC
2.22045e-16	triphone	SUBJ09	PAC
9.99201e-16	triphone	SUBJ09	PAC
3.58336e-12	triphone	SUBJ09	PAC
1.28897e-13	triphone	SUBJ09	PAC
2.31808e-07	triphone	SUBJ09	PAC
0.0126813	triphone	SUBJ09	PAC
3.09271e-09	triphone	SUBJ09	PAC
0	triphone	SUBJ09	PAC
0	triphone	SUBJ09	PAC
0	triphone	SUBJ09	PAC
5.14068e-09	triphone	SUBJ09	PAC
0.00656829	triphone	SUBJ09	PAC
1.48279e-07	triphone	SUBJ09	PAC
-3.58046e-08	triphone	SUBJ09	PAC
2.33258e-13	triphone	SUBJ09	PAC
8.6599e-06	triphone	SUBJ09	PAC
0.000713572	triphone	SUBJ09	PAC
-5.56439e-08	triphone	SUBJ09	PAC
0	triphone	SUBJ09	PAC
0	triphone	SUBJ09	PAC
0	triphone	SUBJ09	PAC
0.00185988	triphone	SUBJ09	PAC
0.010148	triphone	SUBJ10	PAC
0.00781632	triphone	SUBJ10	PAC
0.000159548	triphone	SUBJ10	PAC
0.0035996	triphone	SUBJ10	PAC
3.66374e-15	triphone	SUBJ10	PAC
5.88418e-15	triphone	SUBJ10	PAC
4.43756e-13	triphone	SUBJ10	PAC
0.00569207	triphone	SUBJ10	PAC
0	triphone	SUBJ10	PAC
-1.80836e-11	triphone	SUBJ10	PAC
0	triphone	SUBJ10	PAC
0	triphone	SUBJ10	PAC
0.00874798	triphone	SUBJ10	PAC
0.0147661	triphone	SUBJ10	PAC
0.00547908	triphone	SUBJ10	PAC
0.00401548	triphone	SUBJ10	PAC
1.15514e-08	triphone	SUBJ10	PAC
0.00241135	triphone	SUBJ10	PAC
0	triphone	SUBJ10	PAC
0	triphone	SUBJ10	PAC
0	triphone	SUBJ10	PAC
0.00464979	triphone	SUBJ10	PAC
0.00151916	triphone	SUBJ10	PAC
0.000989805	triphone	SUBJ10	PAC
4.44089e-15	triphone	SUBJ10	PAC
0.00427415	triphone	SUBJ10	PAC
-2.22045e-16	triphone	SUBJ10	PAC
0.0221176	triphone	SUBJ10	PAC
0.0201219	triphone	SUBJ10	PAC
0.00660181	triphone	SUBJ10	PAC
0.00360369	triphone	SUBJ10	PAC
0.00826812	triphone	SUBJ10	PAC
0.00137574	triphone	SUBJ10	PAC
9.3292e-06	single	SUBJ00	STG
0	single	SUBJ00	STG
1.92029e-05	single	SUBJ00	STG
0.0015724	single	SUBJ00	STG
4.13819e-09	single	SUBJ00	STG
0.00610499	single	SUBJ00	STG
1.57916e-06	single	SUBJ00	STG
1.44476e-11	single	SUBJ00	STG
0.00157899	single	SUBJ00	STG
0.00869182	single	SUBJ00	STG
0.0139205	single	SUBJ00	STG
1.71735e-05	single	SUBJ00	STG
0.0141415	single	SUBJ00	STG
0.0106914	single	SUBJ00	STG
9.52882e-12	single	SUBJ00	STG
0.000252596	single	SUBJ00	STG
0.00214549	single	SUBJ00	STG
7.96558e-10	single	SUBJ00	STG
3.18423e-06	single	SUBJ00	STG
0	single	SUBJ00	STG
0.00751863	single	SUBJ00	STG
8.756e-06	single	SUBJ00	STG
8.36052e-10	single	SUBJ00	STG
0.0113736	single	SUBJ00	STG
0.00934966	single	SUBJ00	STG
1.51121e-06	single	SUBJ00	STG
0.000116585	single	SUBJ00	STG
7.52058e-05	single	SUBJ00	STG
0.00529312	single	SUBJ00	STG
0.0166348	single	SUBJ00	STG
0.00804327	single	SUBJ00	STG
0.0115566	single	SUBJ00	STG
0.00684156	single	SUBJ00	STG
0.0101654	single	SUBJ00	STG
0.000123965	single	SUBJ00	STG
0.0308861	single	SUBJ00	STG
0.000771633	single	SUBJ00	STG
0.00840648	single	SUBJ00	STG
0.000102892	single	SUBJ00	STG
8.24507e-12	single	SUBJ00	STG
0.00204815	single	SUBJ00	STG
2.5576e-05	single	SUBJ00	STG
5.84769e-10	single	SUBJ00	STG
0.00647111	single	SUBJ00	STG
0.00225362	single	SUBJ00	STG
0.00175274	single	SUBJ00	STG
0.00553046	single	SUBJ00	STG
0.0107288	single	SUBJ00	STG
1.61759e-07	single	SUBJ00	STG
0.0203477	single	SUBJ00	STG
0.0070553	single	SUBJ00	STG
0.0103184	single	SUBJ00	STG
0.00966733	single	SUBJ00	STG
0.007499	single	SUBJ00	STG
0.0208853	single	SUBJ00	STG
0.00468049	single	SUBJ00	STG
8.88178e-16	single	SUBJ00	STG
0.0014644	single	SUBJ00	STG
2.99194e-12	single	SUBJ00	STG
1.66761e-06	single	SUBJ00	STG
0.000193492	single	SUBJ00	STG
9.99201e-16	single	SUBJ00	STG
0.00748835	single	SUBJ00	STG
0.0217818	single	SUBJ00	STG
0.00488797	single	SUBJ00	STG
0.0205713	single	SUBJ00	STG
0.024806	single	SUBJ00	STG
0.00447733	single	SUBJ00	STG
0.0200319	single	SUBJ00	STG
0.00273503	single	SUBJ00	STG
0.0111149	single	SUBJ00	STG
0.0152284	single	SUBJ00	STG
0.0221558	single	SUBJ00	STG
0.0332836	single	SUBJ00	STG
0.0233102	single	SUBJ00	STG
0.0413448	single	SUBJ00	STG
0.0207901	single	SUBJ00	STG
0.00574562	single	SUBJ00	STG
0.0138927	single	SUBJ00	STG
2.10385e-11	single	SUBJ00	STG
2.67745e-08	single	SUBJ00	STG
0.00933166	single	SUBJ01	STG
0.00416596	single	SUBJ01	STG
0.00610705	single	SUBJ01	STG
0.00585857	single	SUBJ01	STG
0.00423409	single	SUBJ01	STG
0.000338178	single	SUBJ01	STG
0.0150972	single	SUBJ01	STG
0.00911895	single	SUBJ01	STG
0.0111896	single	SUBJ01	STG
2.86371e-09	single	SUBJ01	STG
0.00751907	single	SUBJ01	STG
2.2297e-06	single	SUBJ01	STG
0.00241537	single	SUBJ01	STG
0.022611	single	SUBJ01	STG
0.00637281	single	SUBJ01	STG
0.00655739	single	SUBJ01	STG
0.0129257	single	SUBJ01	STG
0.0238012	single	SUBJ01	STG
0.0183488	single	SUBJ01	STG
2.3649e-08	single	SUBJ01	STG
0.0214581	single	SUBJ01	STG
0.0115085	single	SUBJ01	STG
0.012406	single	SUBJ01	STG
0.0183235	single	SUBJ01	STG
0.0190734	single	SUBJ01	STG
0.0397841	single	SUBJ01	STG
0.0321146	single	SUBJ01	STG
0.0216681	single	SUBJ01	STG
0.00014164	single	SUBJ01	STG
0.000151275	single	SUBJ01	STG
0.006164	single	SUBJ01	STG
0.0250418	single	SUBJ01	STG
0.0407452	single	SUBJ01	STG
0.0112736	single	SUBJ01	STG
0.000366385	single	SUBJ01	STG
0	single	SUBJ01	STG
0.0100738	single	SUBJ01	STG
0.0121193	single	SUBJ01	STG
0.00286713	single	SUBJ01	STG
0.000106361	single	SUBJ01	STG
0.00639019	single	SUBJ01	STG
0.0151798	single	SUBJ01	STG
2.66832e-08	single	SUBJ01	STG
4.27373e-11	single	SUBJ01	STG
0.00975934	single	SUBJ01	STG
0.000334219	single	SUBJ01	STG
4.27127e-05	single	SUBJ01	STG
0.0117561	single	SUBJ01	STG
0.00575072	single	SUBJ01	STG
0.00451186	single	SUBJ01	STG
0.0106915	single	SUBJ01	STG
0.003899	single	SUBJ01	STG
0.0131997	single	SUBJ01	STG
0.0195533	single	SUBJ01	STG
0.00938689	single	SUBJ01	STG
0.0109589	single	SUBJ01	STG
0.00493082	single	SUBJ01	STG
0.00485962	single	SUBJ01	STG
1.1534e-09	single	SUBJ01	STG
0.0160329	single	SUBJ01	STG
0.00371019	single	SUBJ01	STG
0.017635	single	SUBJ01	STG
0.00744038	single	SUBJ01	STG
0.00085082	single	SUBJ01	STG
4.69222e-05	single	SUBJ01	STG
0.0179638	single	SUBJ01	STG
0.00967667	single	SUBJ01	STG
0.0180811	single	SUBJ01	STG
0.00528951	single	SUBJ01	STG
1.7371e-08	single	SUBJ01	STG
0.0121029	single	SUBJ01	STG
0.0064053	single	SUBJ01	STG
0.00502341	single	SUBJ01	STG
0.00640606	single	SUBJ01	STG
0.00502224	single	SUBJ01	STG
0.00385999	single	SUBJ01	STG
0.00837891	single	SUBJ01	STG
0.00318299	single	SUBJ01	STG
0.00210586	single	SUBJ01	STG
0.00749797	single	SUBJ01	STG
1.19171e-12	single	SUBJ01	STG
6.53137e-08	single	SUBJ01	STG
0.000704569	single	SUBJ01	STG
0.0101275	single	SUBJ01	STG
0.00644324	single	SUBJ01	STG
0.0192162	single	SUBJ01	STG
0.000105602	single	SUBJ01	STG
0.00515193	single	SUBJ01	STG
0.0189424	single	SUBJ01	STG
5.54326e-09	single	SUBJ01	STG
0.00825433	single	SUBJ01	STG
0.0038178	single	SUBJ02	STG
0.0197816	single	SUBJ02	STG
5.79392e-06	single	SUBJ02	STG
0.00175278	single	SUBJ02	STG
0.0102278	single	SUBJ02	STG
0.00046017	single	SUBJ02	STG
1.61686e-09	single	SUBJ02	STG
4.17489e-06	single	SUBJ02	STG
2.82508e-06	single	SUBJ02	STG
0.0158159	single	SUBJ02	STG
0.00611903	single	SUBJ02	STG
0	single	SUBJ02	STG
0.00622987	single	SUBJ02	STG
0.0182378	single	SUBJ02	STG
0.0192298	single	SUBJ02	STG
0.00194556	single	SUBJ02	STG
0.00902449	single	SUBJ02	STG
0.00420836	single	SUBJ02	STG
3.82367e-05	single	SUBJ02	STG
0.00961146	single	SUBJ02	STG
-7.32194e-08	single	SUBJ02	STG
0.00110886	single	SUBJ02	STG
6.13152e-05	single	SUBJ02	STG
0.0157561	single	SUBJ02	STG
0.016692	single	SUBJ02	STG
0.00234246	single	SUBJ02	STG
0.0190604	single	SUBJ02	STG
5.43056e-07	single	SUBJ02	STG
0.0248308	single	SUBJ02	STG
0.00886853	single	SUBJ02	STG
0.00011452	single	SUBJ02	STG
0	single	SUBJ02	STG
-1.06803e-13	single	SUBJ02	STG
3.18867e-08	single	SUBJ02	STG
0.00375581	single	SUBJ02	STG
5.26543e-11	single	SUBJ02	STG
0.000596623	single	SUBJ02	STG
4.27769e-13	single	SUBJ02	STG
0.00209761	single	SUBJ02	STG
0.0154056	single	SUBJ02	STG
0.00083863	single	SUBJ02	STG
0.00223582	single	SUBJ02	STG
4.19679e-05	single	SUBJ02	STG
0.00532287	single	SUBJ02	STG
0.0143847	single	SUBJ02	STG
2.32512e-06	single	SUBJ02	STG
0.0110795	single	SUBJ02	STG
0.010901	single	SUBJ02	STG
1.18892e-09	single	SUBJ02	STG
-3.55433e-09	single	SUBJ02	STG
0.0128757	single	SUBJ02	STG
0.00674531	single	SUBJ02	STG
1.94797e-05	single	SUBJ02	STG
0.00197091	single	SUBJ02	STG
0.0037642	single	SUBJ02	STG
4.47815e-10	single	SUBJ02	STG
0.0191662	single	SUBJ02	STG
0.000114324	single	SUBJ02	STG
-6.93889e-18	single	SUBJ02	STG
1.21502e-08	single	SUBJ02	STG
0.00764861	single	SUBJ02	STG
0.00016553	single	SUBJ02	STG
0.0163292	single	SUBJ02	STG
1.65216e-11	single	SUBJ02	STG
0.0109484	single	SUBJ02	STG
0.000111597	single	SUBJ02	STG
0.000121597	single	SUBJ02	STG
1.33734e-06	single	SUBJ02	STG
0.00336125	single	SUBJ02	STG
0.0190054	single	SUBJ02	STG
0.0150035	single	SUBJ02	STG
0.0184679	single	SUBJ02	STG
0.0313769	single	SUBJ02	STG
0.0319431	single	SUBJ02	STG
0.00975377	single	SUBJ02	STG
0.0153871	single	SUBJ02	STG
0.0195647	single	SUBJ02	STG
4.2965e-08	single	SUBJ02	STG
0.0062858	single	SUBJ02	STG
0.0321131	single	SUBJ02	STG
0.00565174	single	SUBJ02	STG
0.0149399	single	SUBJ02	STG
0.000361907	single	SUBJ02	STG
0.00736385	single	SUBJ02	STG
0.0244988	single	SUBJ02	STG
0.00521655	single	SUBJ02	STG
0.00282912	single	SUBJ02	STG
0.033244	single	SUBJ03	STG
0.0384748	single	SUBJ03	STG
0.0326509	single	SUBJ03	STG
0.00012824	single	SUBJ03	STG
1.99696e-06	single	SUBJ03	STG
0.0126743	single	SUBJ03	STG
0.0312197	single	SUBJ03	STG
0.0206272	single	SUBJ03	STG
0.00347876	single	SUBJ03	STG
0.0025507	single	SUBJ03	STG
0.0180898	single	SUBJ03	STG
4.06026e-10	single	SUBJ03	STG
0.0125245	single	SUBJ03	STG
0.00104106	single	SUBJ03	STG
-4.45362e-11	single	SUBJ03	STG
0.0027203	single	SUBJ03	STG
2.15576e-07	single	SUBJ03	STG
0.00938635	single	SUBJ03	STG
2.05955e-05	single	SUBJ03	STG
-1.51737e-10	single	SUBJ03	STG
8.34551e-09	single	SUBJ03	STG
0.00943565	single	SUBJ03	STG
1.69714e-06	single	SUBJ03	STG
0.0293611	single	SUBJ03	STG
0.000979842	single	SUBJ03	STG
4.49725e-11	single	SUBJ03	STG
0.0148968	single	SUBJ03	STG
0.00745603	single	SUBJ03	STG
0	single	SUBJ03	STG
0.00354331	single	SUBJ03	STG
0.00340238	single	SUBJ03	STG
0.0141742	single	SUBJ03	STG
0.0116323	single	SUBJ03	STG
0.0104642	single	SUBJ03	STG
0.00900432	single	SUBJ03	STG
3.22853e-13	single	SUBJ03	STG
0.0154647	single	SUBJ03	STG
0.000103495	single	SUBJ03	STG
0.00483935	single	SUBJ03	STG
2.23586e-06	single	SUBJ03	STG
2.45711e-05	single	SUBJ03	STG
5.50658e-07	single	SUBJ03	STG
0.019367	single	SUBJ03	STG
0.0214281	single	SUBJ03	STG
0.00167681	single	SUBJ03	STG
1.18941e-09	single	SUBJ03	STG
0.00540499	single	SUBJ03	STG
0.000611852	single	SUBJ03	STG
0.00625834	single	SUBJ03	STG
0.0137869	single	SUBJ03	STG
0.00522997	single	SUBJ03	STG
0.020227	single	SUBJ03	STG
0.00524938	single	SUBJ03	STG
0.00299535	single	SUBJ03	STG
0.00406314	single	SUBJ03	STG
0.00310808	single	SUBJ03	STG
1.45012e-06	single	SUBJ03	STG
0.0186978	single	SUBJ03	STG
0.029033	single	SUBJ03	STG
0.0101803	single	SUBJ03	STG
0.0112164	single	SUBJ03	STG
0.00619686	single	SUBJ03	STG
0.0126178	single	SUBJ03	STG
2.44915e-12	single	SUBJ03	STG
0.0222936	single	SUBJ03	STG
0.00111225	single	SUBJ03	STG
0.00254534	single	SUBJ03	STG
0.00358079	single	SUBJ03	STG
0.000122327	single	SUBJ03	STG
0.00433284	single	SUBJ03	STG
1.98079e-09	single	SUBJ03	STG
0.00799097	single	SUBJ03	STG
0.000929487	single	SUBJ03	STG
-7.1735e-09	single	SUBJ03	STG
0.00138622	single	SUBJ03	STG
4.55191e-14	single	SUBJ03	STG
0.00697436	single	SUBJ03	STG
0.00110368	single	SUBJ03	STG
0.0161501	single	SUBJ03	STG
0.0220366	single	SUBJ03	STG
0.0111591	single	SUBJ03	STG
1.48781e-12	single	SUBJ04	STG
0	single	SUBJ04	STG
0.000105733	single	SUBJ04	STG
5.33578e-10	single	SUBJ04	STG
8.46026e-09	single	SUBJ04	STG
4.13131e-12	single	SUBJ04	STG
0.000105811	single	SUBJ04	STG
2.96349e-05	single	SUBJ04	STG
0.000408428	single	SUBJ04	STG
-2.65698e-07	single	SUBJ04	STG
0.00103276	single	SUBJ04	STG
0	single	SUBJ04	STG
0.000593311	single	SUBJ04	STG
0.00569369	single	SUBJ04	STG
0.000142084	single	SUBJ04	STG
0.000144843	single	SUBJ04	STG
0.000124948	single	SUBJ04	STG
0.0095919	single	SUBJ04	STG
0.00764055	single	SUBJ04	STG
0.00328208	single	SUBJ04	STG
8.4636e-06	single	SUBJ04	STG
0.0113185	single	SUBJ04	STG
0.00390492	single	SUBJ04	STG
0.0182943	single	SUBJ04	STG
0.00676355	single	SUBJ04	STG
0.00568442	single	SUBJ04	STG
3.09685e-09	single	SUBJ04	STG
2.38004e-05	single	SUBJ04	STG
7.48872e-07	single	SUBJ04	STG
1.5021e-07	single	SUBJ04	STG
0.00365565	single	SUBJ04	STG
0	single	SUBJ04	STG
0.00233142	single	SUBJ04	STG
-1.85859e-08	single	SUBJ04	STG
1.37085e-09	single	SUBJ04	STG
1.29853e-05	single	SUBJ04	STG
4.40148e-11	single	SUBJ04	STG
1.20984e-11	single	SUBJ04	STG
9.25322e-13	single	SUBJ04	STG
1.0048e-06	single	SUBJ04	STG
2.46649e-09	single	SUBJ04	STG
1.00348e-12	single	SUBJ04	STG
8.49978e-09	single	SUBJ04	STG
0.00173513	single	SUBJ04	STG
4.04526e-12	single	SUBJ04	STG
0	single	SUBJ04	STG
5.77861e-07	single	SUBJ04	STG
0.00913255	single	SUBJ04	STG
2.98279e-06	single	SUBJ04	STG
0.000265715	single	SUBJ04	STG
2.75454e-11	single	SUBJ04	STG
0.00216632	single	SUBJ04	STG
0.00133138	single	SUBJ04	STG
0.00308742	single	SUBJ04	STG
5.64141e-09	single	SUBJ04	STG
0.00722412	single	SUBJ04	STG
0.0334381	single	SUBJ04	STG
2.71165e-08	single	SUBJ04	STG
0.0205111	single	SUBJ04	STG
0.0150541	single	SUBJ04	STG
0.0221817	single	SUBJ04	STG
0.00525456	single	SUBJ04	STG
0.00433516	single	SUBJ04	STG
0.00877389	single	SUBJ04	STG
0.0166247	single	SUBJ04	STG
0	single	SUBJ04	STG
0.00549565	single	SUBJ04	STG
0.0103557	single	SUBJ04	STG
0.000134629	single	SUBJ04	STG
0.00991312	single	SUBJ04	STG
-1.72048e-09	single	SUBJ04	STG
0.0283871	single	SUBJ04	STG
0.00019764	single	SUBJ04	STG
0.00434016	single	SUBJ04	STG
0.00513294	single	SUBJ04	STG
0.00251856	single	SUBJ04	STG
0.00171623	single	SUBJ04	STG
3.82504e-06	single	SUBJ04	STG
1.43619e-08	single	SUBJ04	STG
0.00423401	single	SUBJ04	STG
0.0172254	single	SUBJ04	STG
0.00639669	single	SUBJ04	STG
5.05123e-07	single	SUBJ05	STG
0.00523198	single	SUBJ05	STG
0.0112927	single	SUBJ05	STG
0.0205944	single	SUBJ05	STG
0.00623395	single	SUBJ05	STG
1.63552e-09	single	SUBJ05	STG
0.000483578	single	SUBJ05	STG
0.0239124	single	SUBJ05	STG
0.00947718	single	SUBJ05	STG
0.00950794	single	SUBJ05	STG
0.0152361	single	SUBJ05	STG
0.00697412	single	SUBJ05	STG
6.70807e-08	single	SUBJ05	STG
5.2649e-05	single	SUBJ05	STG
4.06342e-14	single	SUBJ05	STG
0.000185637	single	SUBJ05	STG
2.03472e-08	single	SUBJ05	STG
0.0108327	single	SUBJ05	STG
2.84533e-07	single	SUBJ05	STG
0.00969411	single	SUBJ05	STG
0.000137751	single	SUBJ05	STG
0.000132929	single	SUBJ05	STG
1.61638e-07	single	SUBJ05	STG
0.000119372	single	SUBJ05	STG
0.00925941	single	SUBJ05	STG
0.00368487	single	SUBJ05	STG
3.8449e-06	single	SUBJ05	STG
1.24997e-06	single	SUBJ05	STG
2.63851e-07	single	SUBJ05	STG
8.24641e-07	single	SUBJ05	STG
0.000656064	single	SUBJ05	STG
0.00884916	single	SUBJ05	STG
0.0220877	single	SUBJ05	STG
0.0104126	single	SUBJ05	STG
0.0232316	single	SUBJ05	STG
0.0132907	single	SUBJ05	STG
0.0130005	single	SUBJ05	STG
0.0178009	single	SUBJ06	STG
0.00335511	single	SUBJ06	STG
0.0181479	single	SUBJ06	STG
0.018323	single	SUBJ06	STG
0.00579595	single	SUBJ06	STG
0.0121919	single	SUBJ06	STG
0.0124548	single	SUBJ06	STG
0.0157495	single	SUBJ06	STG
2.3869e-07	single	SUBJ06	STG
0.00606167	single	SUBJ06	STG
0.0075876	single	SUBJ06	STG
0.00575303	single	SUBJ06	STG
0.0110429	single	SUBJ06	STG
0.00572557	single	SUBJ06	STG
1.31706e-08	single	SUBJ06	STG
0.0177771	single	SUBJ06	STG
0.041918	single	SUBJ06	STG
0.0351938	single	SUBJ06	STG
0.0276923	single	SUBJ06	STG
0.0234588	single	SUBJ06	STG
0.0144236	single	SUBJ06	STG
0.0271304	single	SUBJ06	STG
0.0167827	single	SUBJ06	STG
1.15571e-08	single	SUBJ06	STG
2.3185e-05	single	SUBJ06	STG
3.19189e-13	single	SUBJ06	STG
0.00139081	single	SUBJ06	STG
0.00543655	single	SUBJ06	STG
0.0225971	single	SUBJ06	STG
0.00680743	single	SUBJ06	STG
0.0178573	single	SUBJ06	STG
0.0106972	single	SUBJ06	STG
0.00465908	single	SUBJ06	STG
0.00844127	single	SUBJ06	STG
2.42464e-07	single	SUBJ06	STG
8.29928e-06	single	SUBJ06	STG
3.14434e-09	single	SUBJ06	STG
7.7047e-05	single	SUBJ06	STG
0.00423421	single	SUBJ06	STG
0.0369512	single	SUBJ06	STG
0.0234037	single	SUBJ06	STG
-1.39844e-12	single	SUBJ06	STG
2.3988e-05	single	SUBJ06	STG
0.0135458	single	SUBJ06	STG
0.00184767	single	SUBJ06	STG
0.0325505	single	SUBJ06	STG
0.0100324	single	SUBJ06	STG
0.0148253	single	SUBJ06	STG
0.0230005	single	SUBJ06	STG
0.00465774	single	SUBJ06	STG
0.0231726	single	SUBJ06	STG
0.0111265	single	SUBJ06	STG
0.00450181	single	SUBJ06	STG
0.000323156	single	SUBJ06	STG
0.000153984	single	SUBJ06	STG
0.0320354	single	SUBJ06	STG
0.0011785	single	SUBJ06	STG
0.0419725	single	SUBJ06	STG
0.0556861	single	SUBJ06	STG
0.0327492	single	SUBJ06	STG
0.00439671	single	SUBJ06	STG
0.00473189	single	SUBJ06	STG
0.0274417	single	SUBJ06	STG
0.0292531	single	SUBJ06	STG
0.0227288	single	SUBJ06	STG
0.020841	single	SUBJ06	STG
0.0265235	single	SUBJ06	STG
0.0108295	single	SUBJ06	STG
0.0430223	single	SUBJ06	STG
0.0767028	single	SUBJ06	STG
0.0231401	single	SUBJ06	STG
0.252783	single	SUBJ06	STG
0.00704818	single	SUBJ06	STG
0.01275	single	SUBJ06	STG
0.0209885	single	SUBJ06	STG
0.00735273	single	SUBJ06	STG
0.0114197	single	SUBJ06	STG
0.0404016	single	SUBJ06	STG
0.00580189	single	SUBJ06	STG
0.000697728	single	SUBJ06	STG
0.0263545	single	SUBJ06	STG
0.000814546	single	SUBJ06	STG
0.047412	single	SUBJ06	STG
0.0312328	single	SUBJ06	STG
0.0203371	single	SUBJ06	STG
0.038816	single	SUBJ06	STG
0.0079747	single	SUBJ06	STG
0.0197885	single	SUBJ06	STG
0.0163078	single	SUBJ06	STG
0.0151472	single	SUBJ06	STG
0.0488878	single	SUBJ06	STG
0	single	SUBJ06	STG
2.68059e-11	single	SUBJ06	STG
0.00142551	single	SUBJ06	STG
6.52242e-05	single	SUBJ06	STG
0.00664692	single	SUBJ06	STG
0.0108266	single	SUBJ06	STG
0.000126486	single	SUBJ06	STG
0.00448329	single	SUBJ06	STG
0.0091368	single	SUBJ06	STG
0.0133829	single	SUBJ06	STG
0.0109312	single	SUBJ06	STG
0.00580078	single	SUBJ06	STG
0.00870752	single	SUBJ06	STG
0.0111727	single	SUBJ06	STG
0.0225032	single	SUBJ06	STG
0.0200478	single	SUBJ06	STG
0.000192673	single	SUBJ06	STG
0.00548346	single	SUBJ06	STG
0.010009	single	SUBJ06	STG
0.0123002	single	SUBJ06	STG
0.00247026	single	SUBJ06	STG
0.0302245	single	SUBJ06	STG
0.034336	single	SUBJ06	STG
0.0030219	single	SUBJ06	STG
0.00472434	single	SUBJ06	STG
5.54135e-12	single	SUBJ06	STG
0.00170199	single	SUBJ06	STG
0	single	SUBJ06	STG
0.00242384	single	SUBJ06	STG
0.00412838	single	SUBJ06	STG
0.00174294	single	SUBJ06	STG
0.0136896	single	SUBJ06	STG
2.88196e-09	single	SUBJ06	STG
0.0103419	single	SUBJ06	STG
0.00696691	single	SUBJ06	STG
8.03828e-05	single	SUBJ06	STG
1.05043e-06	single	SUBJ06	STG
2.03872e-10	single	SUBJ06	STG
0.000194584	single	SUBJ06	STG
0.0263223	single	SUBJ06	STG
0.00378241	single	SUBJ06	STG
2.14674e-06	single	SUBJ06	STG
2.45046e-11	single	SUBJ06	STG
0.000295209	single	SUBJ06	STG
1.40884e-10	single	SUBJ06	STG
9.70869e-06	single	SUBJ06	STG
5.99937e-08	single	SUBJ06	STG
3.74223e-08	single	SUBJ06	STG
0.000105222	single	SUBJ06	STG
4.50744e-08	single	SUBJ06	STG
0.0372254	single	SUBJ06	STG
0.0219745	single	SUBJ06	STG
0.00408245	single	SUBJ06	STG
0.00516507	single	SUBJ06	STG
8.43769e-15	single	SUBJ06	STG
1.71638e-07	single	SUBJ06	STG
0.000284202	single	SUBJ06	STG
1.41461e-10	single	SUBJ06	STG
6.31882e-10	single	SUBJ06	STG
0.00202854	single	SUBJ06	STG
0.00672354	single	SUBJ06	STG
4.44089e-16	single	SUBJ06	STG
4.57742e-07	single	SUBJ06	STG
0.000151338	single	SUBJ06	STG
1.42161e-10	single	SUBJ06	STG
0.00125723	single	SUBJ06	STG
0.0046704	single	SUBJ06	STG
0.00593684	single	SUBJ06	STG
6.82312e-09	single	SUBJ06	STG
0.00320411	single	SUBJ06	STG
0.0039374	single	SUBJ06	STG
0.0101924	single	SUBJ06	STG
4.55765e-07	single	SUBJ06	STG
5.3422e-09	single	SUBJ06	STG
0.00306701	single	SUBJ06	STG
2.44562e-11	single	SUBJ06	STG
0	single	SUBJ06	STG
0.00931065	single	SUBJ06	STG
0.0156207	single	SUBJ06	STG
0.010248	single	SUBJ06	STG
0.0171218	single	SUBJ06	STG
0	single	SUBJ06	STG
0.000401754	single	SUBJ06	STG
0.0316813	single	SUBJ06	STG
0.0201926	single	SUBJ06	STG
0.00374574	single	SUBJ06	STG
0.0222849	single	SUBJ06	STG
0.00707999	single	SUBJ06	STG
0.0183821	single	SUBJ06	STG
0.00690313	single	SUBJ06	STG
0.0115197	single	SUBJ06	STG
0.0133486	single	SUBJ06	STG
0.00467669	single	SUBJ06	STG
0.0153207	single	SUBJ06	STG
0.00155193	single	SUBJ06	STG
0.0319903	single	SUBJ06	STG
0.0175271	single	SUBJ06	STG
0.0130845	single	SUBJ06	STG
0.00515476	single	SUBJ06	STG
1.13298e-11	single	SUBJ06	STG
1.66204e-08	single	SUBJ06	STG
8.2119e-07	single	SUBJ06	STG
5.67917e-05	single	SUBJ06	STG
0.0149033	single	SUBJ06	STG
0.00232117	single	SUBJ06	STG
0.00329681	single	SUBJ06	STG
0.0241571	single	SUBJ06	STG
0.00995347	single	SUBJ06	STG
0	single	SUBJ06	STG
0.018208	single	SUBJ06	STG
1.38109e-10	single	SUBJ06	STG
0.00163311	single	SUBJ06	STG
0.0146651	single	SUBJ06	STG
0.00770586	single	SUBJ06	STG
1.43237e-07	single	SUBJ06	STG
0.00947131	single	SUBJ06	STG
0	single	SUBJ06	STG
0.00869919	single	SUBJ06	STG
0.0156042	single	SUBJ06	STG
0.0247889	single	SUBJ06	STG
0.0186185	single	SUBJ06	STG
0.014447	single	SUBJ06	STG
0.00272447	single	SUBJ06	STG
9.60718e-06	single	SUBJ06	STG
0.000318204	single	SUBJ06	STG
0.00523355	single	SUBJ06	STG
5.53992e-09	single	SUBJ06	STG
0.00410798	single	SUBJ06	STG
3.18962e-10	single	SUBJ06	STG
0.000127034	single	SUBJ06	STG
0.000151457	single	SUBJ06	STG
0.0164868	single	SUBJ06	STG
0.00572807	single	SUBJ06	STG
-1.62771e-10	single	SUBJ06	STG
0.00937025	single	SUBJ06	STG
0.0184004	single	SUBJ06	STG
0.0173485	single	SUBJ06	STG
0.000106467	single	SUBJ06	STG
0.0154851	single	SUBJ06	STG
0.0117498	single	SUBJ06	STG
3.37473e-05	single	SUBJ06	STG
4.2451e-06	single	SUBJ06	STG
0.00714523	single	SUBJ06	STG
0.00514573	single	SUBJ06	STG
0.0128433	single	SUBJ06	STG
7.5493e-06	single	SUBJ06	STG
2.449e-05	single	SUBJ06	STG
8.91023e-09	single	SUBJ06	STG
1.33646e-05	single	SUBJ06	STG
1.27369e-08	single	SUBJ06	STG
0	single	SUBJ06	STG
-8.23197e-12	single	SUBJ07	STG
0.0132925	single	SUBJ07	STG
0.00221299	single	SUBJ07	STG
1.53844e-06	single	SUBJ07	STG
4.60817e-07	single	SUBJ07	STG
0	single	SUBJ07	STG
9.40481e-05	single	SUBJ07	STG
5.19052e-05	single	SUBJ07	STG
0.00736267	single	SUBJ07	STG
1.03395e-06	single	SUBJ07	STG
0.0132334	single	SUBJ07	STG
0	single	SUBJ07	STG
1.54913e-06	single	SUBJ07	STG
0.0213035	single	SUBJ07	STG
0.0040028	single	SUBJ07	STG
3.16182e-09	single	SUBJ07	STG
0.0084321	single	SUBJ07	STG
4.12845e-05	single	SUBJ07	STG
0.0113146	single	SUBJ07	STG
8.8428e-07	single	SUBJ07	STG
9.54792e-15	single	SUBJ07	STG
7.53133e-05	single	SUBJ07	STG
7.44644e-05	single	SUBJ07	STG
8.75545e-10	single	SUBJ07	STG
7.25688e-11	single	SUBJ07	STG
0.0260947	single	SUBJ07	STG
0.00960711	single	SUBJ07	STG
0.0229176	single	SUBJ07	STG
6.02933e-07	single	SUBJ07	STG
0.000440668	single	SUBJ07	STG
3.33022e-10	single	SUBJ07	STG
0.012095	single	SUBJ07	STG
0.0102551	single	SUBJ07	STG
0.0065369	single	SUBJ07	STG
0.00269131	single	SUBJ07	STG
0.00949682	single	SUBJ07	STG
0.000649462	single	SUBJ07	STG
1.47883e-08	single	SUBJ07	STG
0.000286049	single	SUBJ07	STG
4.88408e-06	single	SUBJ07	STG
1.80779e-09	single	SUBJ08	STG
1.33724e-07	single	SUBJ08	STG
1.31248e-08	single	SUBJ08	STG
-1.11022e-16	single	SUBJ08	STG
0.000173638	single	SUBJ08	STG
-3.8569e-10	single	SUBJ08	STG
1.37108e-07	single	SUBJ08	STG
0.00694692	single	SUBJ08	STG
0.0147897	single	SUBJ08	STG
0.0246376	single	SUBJ08	STG
0.0220487	single	SUBJ08	STG
0.0100698	single	SUBJ08	STG
0.0217255	single	SUBJ08	STG
0.0117271	single	SUBJ08	STG
0.00755192	single	SUBJ08	STG
0.0126884	single	SUBJ08	STG
-2.10619e-11	single	SUBJ08	STG
0	single	SUBJ08	STG
-1.11022e-16	single	SUBJ08	STG
3.67105e-06	single	SUBJ08	STG
0.000134684	single	SUBJ08	STG
0.0015717	single	SUBJ08	STG
0.00502495	single	SUBJ08	STG
0.00206608	single	SUBJ08	STG
0.0039406	single	SUBJ08	STG
2.11719e-05	single	SUBJ08	STG
0.00930459	single	SUBJ08	STG
0.000577518	single	SUBJ08	STG
0.000116942	single	SUBJ08	STG
0.010403	single	SUBJ08	STG
0.00795613	single	SUBJ08	STG
0.00570501	single	SUBJ08	STG
0.000127347	single	SUBJ08	STG
0.00786825	single	SUBJ08	STG
0.0118666	single	SUBJ08	STG
0.0110113	single	SUBJ08	STG
0.00573969	single	SUBJ08	STG
0.0313913	single	SUBJ08	STG
0.00013147	single	SUBJ08	STG
0.00370328	single	SUBJ08	STG
0.0172734	single	SUBJ08	STG
0.00447592	single	SUBJ08	STG
0.0373757	single	SUBJ08	STG
0.00708188	single	SUBJ08	STG
-8.88836e-11	single	SUBJ08	STG
4.82551e-08	single	SUBJ08	STG
4.98516e-08	single	SUBJ08	STG
2.44267e-06	single	SUBJ08	STG
0	single	SUBJ08	STG
0.00670937	single	SUBJ08	STG
0.00251933	single	SUBJ08	STG
8.38218e-14	single	SUBJ08	STG
8.15748e-10	single	SUBJ08	STG
0	single	SUBJ08	STG
0.0109748	single	SUBJ08	STG
0.000607459	single	SUBJ08	STG
4.10783e-15	single	SUBJ08	STG
0.0158264	single	SUBJ08	STG
0.0112698	single	SUBJ08	STG
0.00185721	single	SUBJ08	STG
0.00675514	single	SUBJ08	STG
4.79614e-05	single	SUBJ08	STG
0.0224708	single	SUBJ08	STG
0.00631738	single	SUBJ08	STG
0.00376128	single	SUBJ08	STG
0.00760989	single	SUBJ08	STG
0.0115879	single	SUBJ08	STG
0.00667818	single	SUBJ08	STG
0.000998828	single	SUBJ08	STG
0.00275593	single	SUBJ08	STG
0.00166594	single	SUBJ08	STG
0.00256994	single	SUBJ08	STG
0.00647999	single	SUBJ08	STG
0.000794066	single	SUBJ08	STG
1.83127e-10	single	SUBJ08	STG
4.20717e-06	single	SUBJ08	STG
3.54205e-05	single	SUBJ08	STG
0	single	SUBJ08	STG
0.00414091	single	SUBJ08	STG
0.000105477	single	SUBJ08	STG
0.00562703	single	SUBJ08	STG
0.00197022	single	SUBJ08	STG
0.00275109	single	SUBJ08	STG
7.65465e-05	single	SUBJ08	STG
0.00172693	single	SUBJ08	STG
0.0058533	single	SUBJ08	STG
0.00116841	single	SUBJ08	STG
2.61578e-06	single	SUBJ08	STG
0.000719259	single	SUBJ08	STG
0.0114239	single	SUBJ08	STG
0.00334023	single	SUBJ08	STG
0.00106756	single	SUBJ08	STG
0.00672638	single	SUBJ08	STG
6.0259e-06	single	SUBJ08	STG
-1.2564e-09	single	SUBJ08	STG
2.17104e-08	single	SUBJ08	STG
0.0122046	single	SUBJ08	STG
0.00274275	single	SUBJ08	STG
0.0155919	single	SUBJ08	STG
0.0132081	single	SUBJ08	STG
0.00724406	single	SUBJ08	STG
0.00210464	single	SUBJ08	STG
0.00292133	single	SUBJ08	STG
0.0045561	single	SUBJ08	STG
2.84492e-07	single	SUBJ09	STG
0.00110598	single	SUBJ09	STG
0.00337137	single	SUBJ09	STG
0.0129621	single	SUBJ09	STG
-8.34333e-13	single	SUBJ09	STG
0.000203457	single	SUBJ09	STG
0.00104002	single	SUBJ09	STG
0.000920198	single	SUBJ09	STG
-7.05166e-09	single	SUBJ09	STG
1.58429e-09	single	SUBJ09	STG
0.000931943	single	SUBJ09	STG
-7.86731e-11	single	SUBJ09	STG
0.0322311	single	SUBJ09	STG
0.00233343	single	SUBJ09	STG
7.29147e-07	single	SUBJ09	STG
1.54188e-11	single	SUBJ09	STG
5.19972e-09	single	SUBJ09	STG
2.96289e-05	single	SUBJ09	STG
0.0108224	single	SUBJ09	STG
0.00925689	single	SUBJ09	STG
0.0504774	single	SUBJ09	STG
0.0334033	single	SUBJ09	STG
4.11615e-12	single	SUBJ09	STG
0.00724976	single	SUBJ09	STG
0.00604934	single	SUBJ09	STG
0.00571525	single	SUBJ09	STG
0.0142911	single	SUBJ09	STG
0.0203872	single	SUBJ09	STG
0.0287551	single	SUBJ09	STG
0.0262798	single	SUBJ09	STG
0.00465653	single	SUBJ09	STG
0.00962985	single	SUBJ09	STG
0.0172977	single	SUBJ09	STG
0.010492	single	SUBJ09	STG
0.012301	single	SUBJ09	STG
1.07252e-06	single	SUBJ09	STG
1.39596e-06	single	SUBJ09	STG
0.00549691	single	SUBJ09	STG
0.0123172	single	SUBJ09	STG
0.0289064	single	SUBJ09	STG
0.0210605	single	SUBJ09	STG
0.000113133	single	SUBJ09	STG
0.0136196	single	SUBJ09	STG
0.00756428	single	SUBJ09	STG
0.00169324	single	SUBJ09	STG
0.00345239	single	SUBJ09	STG
0	single	SUBJ09	STG
0.00346529	single	SUBJ09	STG
0.00391984	single	SUBJ09	STG
0.0091131	single	SUBJ09	STG
0.000168759	single	SUBJ09	STG
0.00475788	single	SUBJ09	STG
0	single	SUBJ09	STG
0.00491289	single	SUBJ09	STG
0.00145264	single	SUBJ09	STG
0.000283207	single	SUBJ09	STG
9.35941e-06	single	SUBJ09	STG
0.000577901	single	SUBJ09	STG
0.000562926	single	SUBJ09	STG
1.32834e-06	single	SUBJ09	STG
2.0523e-05	single	SUBJ09	STG
1.03168e-08	single	SUBJ09	STG
3.27396e-10	single	SUBJ09	STG
5.32907e-15	single	SUBJ09	STG
0.0138916	single	SUBJ09	STG
0.000414644	single	SUBJ09	STG
0.000105482	single	SUBJ09	STG
0.0436461	single	SUBJ09	STG
0.00432415	single	SUBJ09	STG
0.031084	single	SUBJ09	STG
0.00088204	single	SUBJ09	STG
2.73064e-05	single	SUBJ09	STG
0.000336378	single	SUBJ09	STG
0.0223384	single	SUBJ09	STG
0.00106244	single	SUBJ09	STG
0.00256074	single	SUBJ09	STG
1.3288e-05	single	SUBJ09	STG
0.00387188	single	SUBJ09	STG
0.00466927	single	SUBJ09	STG
0.016967	single	SUBJ09	STG
0.00623364	single	SUBJ09	STG
0.00179895	single	SUBJ09	STG
0.0120383	single	SUBJ09	STG
0.00376011	single	SUBJ09	STG
2.13531e-06	single	SUBJ09	STG
0	single	SUBJ10	STG
4.92585e-07	single	SUBJ10	STG
0.000252966	single	SUBJ10	STG
0.00605275	single	SUBJ10	STG
0.00391012	single	SUBJ10	STG
1.52237e-05	single	SUBJ10	STG
0.00724292	single	SUBJ10	STG
0.0189964	single	SUBJ10	STG
0.0196586	single	SUBJ10	STG
0.0273708	single	SUBJ10	STG
0.0376492	single	SUBJ10	STG
1.19311e-06	single	SUBJ10	STG
0.0122603	single	SUBJ10	STG
0.0159043	single	SUBJ10	STG
0.0240829	single	SUBJ10	STG
0.0109628	single	SUBJ10	STG
0.0297592	single	SUBJ10	STG
6.93889e-18	single	SUBJ10	STG
5.09946e-06	single	SUBJ10	STG
0	single	SUBJ10	STG
0.015112	single	SUBJ10	STG
0.0022753	single	SUBJ10	STG
0.0105236	single	SUBJ10	STG
0.00136044	single	SUBJ10	STG
0.00418601	single	SUBJ10	STG
0.0116022	single	SUBJ10	STG
0.0109315	single	SUBJ10	STG
0.00862716	single	SUBJ10	STG
0.00291761	single	SUBJ10	STG
4.44977e-13	single	SUBJ10	STG
0.0108011	single	SUBJ10	STG
-6.93889e-18	single	SUBJ10	STG
6.93889e-18	single	SUBJ10	STG
0	single	SUBJ10	STG
0	single	SUBJ10	STG
0.000422422	single	SUBJ10	STG
0	single	SUBJ10	STG
0.000160853	single	SUBJ10	STG
0.00247615	single	SUBJ10	STG
0.00644362	single	SUBJ10	STG
0.00339232	single	SUBJ10	STG
0.00799682	single	SUBJ10	STG
0.0131571	single	SUBJ10	STG
0	single	SUBJ10	STG
0.00614934	single	SUBJ10	STG
0.0196109	single	SUBJ10	STG
0.0384429	single	SUBJ10	STG
0.0113894	single	SUBJ10	STG
0.0137435	single	SUBJ10	STG
0.00923603	single	SUBJ10	STG
1.7737e-05	single	SUBJ10	STG
0.0156305	single	SUBJ10	STG
0.0161003	single	SUBJ10	STG
0.00889955	single	SUBJ10	STG
0.0194819	single	SUBJ10	STG
0.0296941	single	SUBJ10	STG
0.0666628	single	SUBJ10	STG
0.0177301	single	SUBJ10	STG
0.0349953	single	SUBJ10	STG
0.0406446	single	SUBJ10	STG
0.0137338	single	SUBJ10	STG
0.0182449	single	SUBJ10	STG
0.00674961	single	SUBJ10	STG
0.00188804	single	SUBJ10	STG
0.0238428	single	SUBJ10	STG
0.000284698	single	SUBJ10	STG
0.00911278	single	SUBJ10	STG
6.27595e-05	single	SUBJ10	STG
0.029935	single	SUBJ10	STG
0.00992381	single	SUBJ10	STG
0.014456	single	SUBJ10	STG
0.00907102	single	SUBJ10	STG
0.00739031	single	SUBJ10	STG
0.0305833	single	SUBJ10	STG
0.0511528	single	SUBJ10	STG
0.00927549	single	SUBJ10	STG
0.0140976	single	SUBJ10	STG
0.012213	single	SUBJ10	STG
0.0332957	single	SUBJ10	STG
0.000111289	single	SUBJ10	STG
0.000806004	single	SUBJ10	STG
0.00551195	single	SUBJ10	STG
0.0120949	single	SUBJ10	STG
0.0115606	single	SUBJ10	STG
0.0251094	single	SUBJ10	STG
0.0110826	single	SUBJ10	STG
0.0211551	single	SUBJ10	STG
0.000149963	single	SUBJ10	STG
0.0301459	single	SUBJ10	STG
0.0131328	single	SUBJ10	STG
0.024385	single	SUBJ10	STG
0.00263179	single	SUBJ10	STG
0.00299621	single	SUBJ10	STG
5.4304e-06	single	SUBJ10	STG
0.0116688	single	SUBJ10	STG
0.0134326	single	SUBJ10	STG
-6.15556e-09	single	SUBJ10	STG
0.00642125	single	SUBJ10	STG
0.00795221	single	SUBJ10	STG
0.0557282	single	SUBJ10	STG
2.32273e-07	single	SUBJ10	STG
0.0184547	single	SUBJ10	STG
0	single	SUBJ10	STG
0.0198001	single	SUBJ10	STG
0.0152803	single	SUBJ10	STG
0.0386773	single	SUBJ10	STG
0.00121206	single	SUBJ10	STG
0.0272595	single	SUBJ10	STG
0.025992	single	SUBJ10	STG
0.014065	single	SUBJ10	STG
0	single	SUBJ10	STG
0.0216839	single	SUBJ10	STG
8.6083e-07	single	SUBJ10	STG
2.9042e-05	single	SUBJ10	STG
0.0252214	single	SUBJ10	STG
0.0105298	single	SUBJ10	STG
0.0145462	single	SUBJ10	STG
0.00923275	single	SUBJ10	STG
9.95981e-13	single	SUBJ10	STG
0.00597697	single	SUBJ10	STG
0.0142563	single	SUBJ10	STG
0.00477972	single	SUBJ10	STG
0.0116344	single	SUBJ10	STG
0.0123936	single	SUBJ10	STG
0.000159478	single	SUBJ10	STG
0.00913059	single	SUBJ10	STG
0.0138674	single	SUBJ10	STG
0.0127369	single	SUBJ10	STG
0.0146394	single	SUBJ10	STG
0.0084051	single	SUBJ10	STG
0.0280102	single	SUBJ10	STG
0.0281982	single	SUBJ10	STG
0.0209101	single	SUBJ10	STG
0.0158877	single	SUBJ10	STG
4.23725e-09	single	SUBJ10	STG
0.000920264	single	SUBJ10	STG
0.0126265	single	SUBJ10	STG
0.0269919	single	SUBJ10	STG
0.00649887	single	SUBJ10	STG
3.46945e-18	single	SUBJ10	STG
1.19199e-07	single	SUBJ10	STG
0.000596794	single	SUBJ10	STG
0.0084358	single	SUBJ10	STG
0.00187577	single	SUBJ10	STG
0.013619	single	SUBJ10	STG
0.00856974	single	SUBJ10	STG
0.000362981	single	SUBJ10	STG
0.00559676	single	SUBJ10	STG
0.000104426	single	SUBJ10	STG
8.63951e-05	single	SUBJ10	STG
0.00424528	single	SUBJ10	STG
0.00264978	single	SUBJ10	STG
7.85403e-07	single	SUBJ10	STG
0.00275624	single	SUBJ10	STG
0.00865493	single	SUBJ10	STG
0	single	SUBJ10	STG
0.0287797	single	SUBJ10	STG
0.0294731	single	SUBJ10	STG
0.000136113	single	SUBJ10	STG
0.0124596	single	SUBJ10	STG
0.0183205	single	SUBJ10	STG
0.000202043	single	SUBJ10	STG
0.025741	single	SUBJ10	STG
0.000176468	single	SUBJ10	STG
0.002831	single	SUBJ10	STG
0.0098035	single	SUBJ10	STG
1.3228e-05	single	SUBJ10	STG
0.00695363	single	SUBJ10	STG
0.00274468	single	SUBJ10	STG
0.0176769	single	SUBJ10	STG
0.000915647	single	SUBJ10	STG
0.00313983	single	SUBJ10	STG
0.00463363	single	SUBJ10	STG
0.0222562	single	SUBJ10	STG
1.28457e-07	single	SUBJ10	STG
0.0155432	single	SUBJ10	STG
0.00177697	single	SUBJ10	STG
0.0120844	single	SUBJ10	STG
0.0205316	single	SUBJ10	STG
0.0361623	single	SUBJ10	STG
6.82925e-06	single	SUBJ10	STG
0.00722268	single	SUBJ10	STG
1.38811e-12	single	SUBJ10	STG
0.0120024	single	SUBJ10	STG
0.00405351	diphone	SUBJ00	STG
0.0315164	diphone	SUBJ00	STG
0.0542455	diphone	SUBJ00	STG
0.0302036	diphone	SUBJ00	STG
0.0402614	diphone	SUBJ00	STG
0.0152681	diphone	SUBJ00	STG
0.00135852	diphone	SUBJ00	STG
0.0257894	diphone	SUBJ00	STG
0.0224074	diphone	SUBJ00	STG
0.0167166	diphone	SUBJ00	STG
0.00664066	diphone	SUBJ00	STG
0.0711352	diphone	SUBJ00	STG
0.0981328	diphone	SUBJ00	STG
0.0477854	diphone	SUBJ00	STG
0.0889246	diphone	SUBJ00	STG
0.046842	diphone	SUBJ00	STG
0.03396	diphone	SUBJ00	STG
0.0386176	diphone	SUBJ00	STG
0.0312507	diphone	SUBJ00	STG
0.0380635	diphone	SUBJ00	STG
0.0174148	diphone	SUBJ00	STG
0.0103115	diphone	SUBJ00	STG
0.0265138	diphone	SUBJ00	STG
9.76849e-09	diphone	SUBJ00	STG
0.00446169	diphone	SUBJ00	STG
0.0362453	diphone	SUBJ00	STG
1.25494e-10	diphone	SUBJ00	STG
0.0163453	diphone	SUBJ00	STG
0.0207484	diphone	SUBJ00	STG
1.20364e-10	diphone	SUBJ00	STG
0.0205067	diphone	SUBJ00	STG
0.0188538	diphone	SUBJ00	STG
0.0130137	diphone	SUBJ00	STG
0.00539007	diphone	SUBJ00	STG
1.23046e-10	diphone	SUBJ00	STG
0	diphone	SUBJ00	STG
0.0239156	diphone	SUBJ00	STG
1.06337e-07	diphone	SUBJ00	STG
2.11574e-08	diphone	SUBJ00	STG
0.0208579	diphone	SUBJ00	STG
0.0226052	diphone	SUBJ00	STG
0.00848518	diphone	SUBJ00	STG
0.0120686	diphone	SUBJ00	STG
6.39036e-05	diphone	SUBJ00	STG
0.00838337	diphone	SUBJ00	STG
0.0213558	diphone	SUBJ00	STG
0.029173	diphone	SUBJ00	STG
0.00524072	diphone	SUBJ00	STG
0.0544254	diphone	SUBJ00	STG
0.0251142	diphone	SUBJ00	STG
0.0161554	diphone	SUBJ00	STG
0.0119743	diphone	SUBJ00	STG
0.0198958	diphone	SUBJ00	STG
0.0155503	diphone	SUBJ00	STG
0.0251359	diphone	SUBJ00	STG
0.00619069	diphone	SUBJ00	STG
0.0219841	diphone	SUBJ00	STG
0.0232919	diphone	SUBJ00	STG
0.0166136	diphone	SUBJ00	STG
0.00840493	diphone	SUBJ00	STG
1.48451e-10	diphone	SUBJ00	STG
0.0334224	diphone	SUBJ00	STG
0.0113494	diphone	SUBJ00	STG
0.0145218	diphone	SUBJ00	STG
2.00405e-08	diphone	SUBJ00	STG
3.70969e-07	diphone	SUBJ00	STG
1.11022e-16	diphone	SUBJ00	STG
0.0147986	diphone	SUBJ00	STG
0.0074043	diphone	SUBJ00	STG
0.00525424	diphone	SUBJ00	STG
1.51317e-09	diphone	SUBJ00	STG
3.914e-09	diphone	SUBJ00	STG
0.0160545	diphone	SUBJ00	STG
0.00237257	diphone	SUBJ00	STG
2.42648e-06	diphone	SUBJ00	STG
6.07384e-07	diphone	SUBJ00	STG
0.00397556	diphone	SUBJ00	STG
3.30513e-13	diphone	SUBJ00	STG
5.75096e-14	diphone	SUBJ00	STG
0.0141901	diphone	SUBJ00	STG
0.0370073	diphone	SUBJ00	STG
0.0191455	diphone	SUBJ01	STG
0.0415084	diphone	SUBJ01	STG
0.029697	diphone	SUBJ01	STG
0.0585661	diphone	SUBJ01	STG
0.0126605	diphone	SUBJ01	STG
0.0250437	diphone	SUBJ01	STG
0.00100546	diphone	SUBJ01	STG
0.0228945	diphone	SUBJ01	STG
0.0132748	diphone	SUBJ01	STG
0.0152711	diphone	SUBJ01	STG
0.00760498	diphone	SUBJ01	STG
0.0244184	diphone	SUBJ01	STG
0.0167551	diphone	SUBJ01	STG
0	diphone	SUBJ01	STG
0.00813302	diphone	SUBJ01	STG
0.0207748	diphone	SUBJ01	STG
0.0242134	diphone	SUBJ01	STG
0	diphone	SUBJ01	STG
0.00982131	diphone	SUBJ01	STG
0.0205652	diphone	SUBJ01	STG
-3.44954e-09	diphone	SUBJ01	STG
0.0145388	diphone	SUBJ01	STG
0.0110371	diphone	SUBJ01	STG
3.12529e-08	diphone	SUBJ01	STG
0.00704408	diphone	SUBJ01	STG
2.10518e-11	diphone	SUBJ01	STG
0	diphone	SUBJ01	STG
0.00837824	diphone	SUBJ01	STG
7.87286e-08	diphone	SUBJ01	STG
9.79858e-08	diphone	SUBJ01	STG
0.0220762	diphone	SUBJ01	STG
1.1689e-11	diphone	SUBJ01	STG
2.33147e-15	diphone	SUBJ01	STG
0.00133039	diphone	SUBJ01	STG
0.00549753	diphone	SUBJ01	STG
0.0170777	diphone	SUBJ01	STG
0.0113648	diphone	SUBJ01	STG
0.00398793	diphone	SUBJ01	STG
0.0279823	diphone	SUBJ01	STG
0.0223873	diphone	SUBJ01	STG
0.00660981	diphone	SUBJ01	STG
1.53297e-09	diphone	SUBJ01	STG
0.0260233	diphone	SUBJ01	STG
0.0342288	diphone	SUBJ01	STG
0.00708713	diphone	SUBJ01	STG
0.0326863	diphone	SUBJ01	STG
0.0221923	diphone	SUBJ01	STG
0.00970447	diphone	SUBJ01	STG
0.033135	diphone	SUBJ01	STG
0.0399376	diphone	SUBJ01	STG
5.44629e-08	diphone	SUBJ01	STG
0.0302726	diphone	SUBJ01	STG
0.000891778	diphone	SUBJ01	STG
0	diphone	SUBJ01	STG
0	diphone	SUBJ01	STG
0	diphone	SUBJ01	STG
0.010164	diphone	SUBJ01	STG
0.0160389	diphone	SUBJ01	STG
0.0284708	diphone	SUBJ01	STG
1.1661e-07	diphone	SUBJ01	STG
0.0126934	diphone	SUBJ01	STG
0.00176761	diphone	SUBJ01	STG
0.00746453	diphone	SUBJ01	STG
0.0201977	diphone	SUBJ01	STG
0.0202292	diphone	SUBJ01	STG
0	diphone	SUBJ01	STG
0.0112969	diphone	SUBJ01	STG
0.0120407	diphone	SUBJ01	STG
0.0281063	diphone	SUBJ01	STG
0.0208255	diphone	SUBJ01	STG
9.4833e-09	diphone	SUBJ01	STG
0.00631638	diphone	SUBJ01	STG
0.0123003	diphone	SUBJ01	STG
0.00851244	diphone	SUBJ01	STG
1.23315e-07	diphone	SUBJ01	STG
0.0146509	diphone	SUBJ01	STG
2.03333e-06	diphone	SUBJ01	STG
0.058316	diphone	SUBJ01	STG
0.0299354	diphone	SUBJ01	STG
0.018675	diphone	SUBJ01	STG
0.0324249	diphone	SUBJ01	STG
0.0221068	diphone	SUBJ01	STG
0.0189781	diphone	SUBJ01	STG
0.00500718	diphone	SUBJ01	STG
0.00864466	diphone	SUBJ01	STG
0.00200742	diphone	SUBJ01	STG
2.13574e-07	diphone	SUBJ01	STG
0.0147427	diphone	SUBJ01	STG
0.00783359	diphone	SUBJ01	STG
0.0118616	diphone	SUBJ01	STG
0.00776041	diphone	SUBJ01	STG
0.00585002	diphone	SUBJ02	STG
0.0191269	diphone	SUBJ02	STG
0.0156496	diphone	SUBJ02	STG
0.0441898	diphone	SUBJ02	STG
0.0138547	diphone	SUBJ02	STG
0.0100363	diphone	SUBJ02	STG
0.0254035	diphone	SUBJ02	STG
0.0101535	diphone	SUBJ02	STG
0.0051923	diphone	SUBJ02	STG
8.4002e-09	diphone	SUBJ02	STG
1.58766e-11	diphone	SUBJ02	STG
0.023987	diphone	SUBJ02	STG
0.0127457	diphone	SUBJ02	STG
0.0176029	diphone	SUBJ02	STG
2.6499e-05	diphone	SUBJ02	STG
0.00988948	diphone	SUBJ02	STG
0.0234761	diphone	SUBJ02	STG
0.0326329	diphone	SUBJ02	STG
0.0273123	diphone	SUBJ02	STG
0.0134553	diphone	SUBJ02	STG
0.0184557	diphone	SUBJ02	STG
0.022904	diphone	SUBJ02	STG
0.0315962	diphone	SUBJ02	STG
1.00357e-07	diphone	SUBJ02	STG
0.00768657	diphone	SUBJ02	STG
0.00730991	diphone	SUBJ02	STG
0.00344902	diphone	SUBJ02	STG
0.0157267	diphone	SUBJ02	STG
0	diphone	SUBJ02	STG
2.22045e-16	diphone	SUBJ02	STG
1.93179e-13	diphone	SUBJ02	STG
0.0189486	diphone	SUBJ02	STG
0.0469789	diphone	SUBJ02	STG
0.0730583	diphone	SUBJ02	STG
0.132106	diphone	SUBJ02	STG
0.0763151	diphone	SUBJ02	STG
0.162049	diphone	SUBJ02	STG
0.0508224	diphone	SUBJ02	STG
0.0170969	diphone	SUBJ02	STG
0.0693542	diphone	SUBJ02	STG
0.0550215	diphone	SUBJ02	STG
0.0184438	diphone	SUBJ02	STG
0.0380054	diphone	SUBJ02	STG
0.0354544	diphone	SUBJ02	STG
0.0317968	diphone	SUBJ02	STG
0.00425991	diphone	SUBJ02	STG
0.0131295	diphone	SUBJ02	STG
0.0141108	diphone	SUBJ02	STG
0.0197871	diphone	SUBJ02	STG
0.0268818	diphone	SUBJ02	STG
0.0465143	diphone	SUBJ02	STG
0.0520907	diphone	SUBJ02	STG
0.0437341	diphone	SUBJ02	STG
0.0757754	diphone	SUBJ02	STG
0	diphone	SUBJ02	STG
0.0324627	diphone	SUBJ02	STG
0.00492689	diphone	SUBJ02	STG
0.0264951	diphone	SUBJ02	STG
0.0519897	diphone	SUBJ02	STG
0.0592556	diphone	SUBJ02	STG
0.0223823	diphone	SUBJ02	STG
5.30687e-13	diphone	SUBJ02	STG
7.37278e-10	diphone	SUBJ02	STG
0.0209245	diphone	SUBJ02	STG
0.0305222	diphone	SUBJ02	STG
-4.52971e-14	diphone	SUBJ02	STG
2.74669e-13	diphone	SUBJ02	STG
0.0205213	diphone	SUBJ02	STG
0.00231197	diphone	SUBJ02	STG
0.00776319	diphone	SUBJ02	STG
0.021604	diphone	SUBJ02	STG
2.22045e-16	diphone	SUBJ02	STG
0.000784016	diphone	SUBJ02	STG
4.93605e-13	diphone	SUBJ02	STG
0.00701918	diphone	SUBJ02	STG
0.00719326	diphone	SUBJ02	STG
9.54792e-14	diphone	SUBJ02	STG
0.00384548	diphone	SUBJ02	STG
0	diphone	SUBJ02	STG
0.00228236	diphone	SUBJ02	STG
0.0108304	diphone	SUBJ02	STG
0.000344774	diphone	SUBJ02	STG
0.00267702	diphone	SUBJ02	STG
0.0100405	diphone	SUBJ02	STG
1.88034e-07	diphone	SUBJ02	STG
0.00618213	diphone	SUBJ02	STG
1.90516e-10	diphone	SUBJ02	STG
2.02793e-06	diphone	SUBJ03	STG
8.66354e-09	diphone	SUBJ03	STG
0.00524797	diphone	SUBJ03	STG
2.90247e-08	diphone	SUBJ03	STG
0.0488971	diphone	SUBJ03	STG
0.0108317	diphone	SUBJ03	STG
0.0139754	diphone	SUBJ03	STG
0.0173183	diphone	SUBJ03	STG
0.0315372	diphone	SUBJ03	STG
0.0396306	diphone	SUBJ03	STG
0.0349444	diphone	SUBJ03	STG
0.0265443	diphone	SUBJ03	STG
0.0250191	diphone	SUBJ03	STG
0.0342063	diphone	SUBJ03	STG
0.0373123	diphone	SUBJ03	STG
4.71505e-07	diphone	SUBJ03	STG
0.00744772	diphone	SUBJ03	STG
0.027519	diphone	SUBJ03	STG
0.0197803	diphone	SUBJ03	STG
0.0237558	diphone	SUBJ03	STG
0.0273298	diphone	SUBJ03	STG
0.00321736	diphone	SUBJ03	STG
0.0360743	diphone	SUBJ03	STG
[truncated: 49,358 more rows]

## Sheet: Figure5
subjects	models	performance
SUBJ00	shortWords	0.00195013
SUBJ00	shortWords	0.000101198
SUBJ00	shortWords	0.00462112
SUBJ00	shortWords	0.0121552
SUBJ00	shortWords	4.71183e-10
SUBJ00	shortWords	0.00133128
SUBJ00	shortWords	9.21434e-11
SUBJ00	shortWords	5.76006e-11
SUBJ00	shortWords	-0.00305343
SUBJ00	shortWords	0.00884522
SUBJ00	shortWords	3.39943e-09
SUBJ00	shortWords	0.00309538
SUBJ00	shortWords	0.00240294
SUBJ00	shortWords	0.00484599
SUBJ00	shortWords	6.1899e-09
SUBJ00	shortWords	0.0164568
SUBJ00	shortWords	0.00838255
SUBJ00	shortWords	0.00432605
SUBJ00	shortWords	0.00166482
SUBJ00	shortWords	0.00737031
SUBJ00	shortWords	2.78854e-11
SUBJ00	shortWords	1.92745e-11
SUBJ00	shortWords	1.39054e-09
SUBJ00	shortWords	0.00321402
SUBJ00	shortWords	0.0158832
SUBJ00	shortWords	0.000879661
SUBJ00	shortWords	0.010819
SUBJ00	shortWords	0.00855365
SUBJ00	shortWords	0.00900388
SUBJ00	shortWords	0.00181062
SUBJ00	shortWords	-1.53132e-11
SUBJ00	shortWords	0.00205984
SUBJ00	shortWords	0.0134036
SUBJ00	shortWords	0.00844773
SUBJ00	shortWords	0.0215218
SUBJ00	shortWords	0.0166929
SUBJ00	shortWords	0.00587209
SUBJ00	shortWords	3.33067e-16
SUBJ00	shortWords	-0.00057803
SUBJ00	shortWords	0.00903034
SUBJ00	shortWords	0.0125156
SUBJ00	shortWords	0.0007905
SUBJ00	shortWords	0.0128379
SUBJ00	shortWords	0.0054405
SUBJ00	shortWords	0.00601767
SUBJ00	shortWords	0.00640908
SUBJ00	shortWords	0.000334484
SUBJ00	shortWords	0.0202224
SUBJ00	shortWords	0.0155652
SUBJ00	shortWords	0.0162795
SUBJ00	shortWords	4.5921e-12
SUBJ00	shortWords	0.00397554
SUBJ00	shortWords	0.000204965
SUBJ00	shortWords	0.000162045
SUBJ00	shortWords	0.00374518
SUBJ00	shortWords	-0.00105851
SUBJ00	shortWords	-0.000276146
SUBJ00	shortWords	2.32796e-08
SUBJ00	shortWords	4.02787e-09
SUBJ00	shortWords	0.000387747
SUBJ00	shortWords	0.00554122
SUBJ00	shortWords	0.000281138
SUBJ00	shortWords	2.52462e-11
SUBJ00	shortWords	0.0118076
SUBJ00	shortWords	2.38683e-05
SUBJ00	shortWords	0.00950088
SUBJ00	shortWords	0.0131506
SUBJ00	shortWords	0.00794589
SUBJ00	shortWords	0.0102461
SUBJ00	shortWords	0.00151454
SUBJ00	shortWords	0.023017
SUBJ00	shortWords	0.00023497
SUBJ00	shortWords	0.0194396
SUBJ00	shortWords	0.0127709
SUBJ00	shortWords	0.0183414
SUBJ00	shortWords	0.0412519
SUBJ00	shortWords	0.0192119
SUBJ00	shortWords	0.0222868
SUBJ00	shortWords	0.00690272
SUBJ00	shortWords	0.0395623
SUBJ00	shortWords	0.0535172
SUBJ00	shortWords	0.0173704
SUBJ00	shortWords	0.0112007
SUBJ00	shortWords	0.015737
SUBJ00	shortWords	0.00466392
SUBJ00	shortWords	0.0108838
SUBJ00	shortWords	0.00496369
SUBJ00	shortWords	0.00890449
SUBJ00	shortWords	3.88399e-10
SUBJ00	shortWords	7.43841e-09
SUBJ00	shortWords	2.13637e-11
SUBJ00	shortWords	0.00499252
SUBJ00	shortWords	0.00698829
SUBJ00	shortWords	0.00600779
SUBJ00	shortWords	0.000251449
SUBJ00	shortWords	0.00860955
SUBJ00	shortWords	-9.24613e-05
SUBJ00	shortWords	0.00537871
SUBJ00	shortWords	0.00284658
SUBJ00	shortWords	0.00274344
SUBJ00	shortWords	0.0139772
SUBJ00	shortWords	0.00155699
SUBJ00	shortWords	-0.000636302
SUBJ00	shortWords	0.00831306
SUBJ00	shortWords	-0.0102484
SUBJ00	shortWords	0.00102827
SUBJ00	shortWords	0.00971891
SUBJ00	shortWords	0.0128382
SUBJ00	shortWords	0.00428991
SUBJ00	shortWords	0.00551469
SUBJ00	shortWords	0.00745185
SUBJ00	shortWords	0.00317819
SUBJ00	shortWords	0.00191701
SUBJ00	shortWords	0.00821784
SUBJ00	shortWords	0.0146356
SUBJ00	shortWords	0.00581777
SUBJ00	shortWords	0.010055
SUBJ00	shortWords	0.0102353
SUBJ00	shortWords	0.0169352
SUBJ00	shortWords	0.010476
SUBJ00	shortWords	0.00959495
SUBJ00	shortWords	0.0186802
SUBJ00	shortWords	0.012965
SUBJ00	shortWords	0.0156469
SUBJ00	shortWords	0.0183143
SUBJ00	shortWords	0.000514241
SUBJ00	shortWords	0.0144339
SUBJ00	shortWords	0.00191876
SUBJ00	shortWords	0.00261893
SUBJ00	shortWords	7.89156e-08
SUBJ00	shortWords	1.22632e-10
SUBJ00	shortWords	0.0304977
SUBJ00	shortWords	0.00590063
SUBJ00	shortWords	0
SUBJ00	shortWords	0.0259019
SUBJ00	shortWords	0.00829625
SUBJ00	shortWords	0.00419307
SUBJ00	shortWords	0.0114241
SUBJ00	shortWords	1.68631e-07
SUBJ00	shortWords	0.00635731
SUBJ00	shortWords	0.00839505
SUBJ00	shortWords	0.00113203
SUBJ00	shortWords	0.0156114
SUBJ00	shortWords	0.0100731
SUBJ00	shortWords	0.0131874
SUBJ00	shortWords	0.0100513
SUBJ00	shortWords	0.00579459
SUBJ00	shortWords	0.0217209
SUBJ00	shortWords	-8.78649e-05
SUBJ00	shortWords	-0.000127263
SUBJ00	shortWords	0.00629114
SUBJ00	shortWords	0.00835875
SUBJ00	shortWords	0.00589416
SUBJ00	shortWords	0.0103351
SUBJ00	shortWords	0.00554273
SUBJ00	shortWords	-0.000847646
SUBJ00	shortWords	0.000238626
SUBJ00	shortWords	7.77156e-16
SUBJ00	shortWords	0.00448707
SUBJ00	shortWords	0.0100927
SUBJ00	shortWords	4.7462e-13
SUBJ00	shortWords	0.00594031
SUBJ00	shortWords	0.014875
SUBJ00	shortWords	0.00419563
SUBJ00	shortWords	0.00541154
SUBJ00	shortWords	0.0077332
SUBJ00	shortWords	0.0205854
SUBJ00	shortWords	0.0110991
SUBJ00	shortWords	0.0107451
SUBJ00	shortWords	0.0072229
SUBJ00	shortWords	0.00916135
SUBJ00	shortWords	0.0071029
SUBJ00	shortWords	0.003594
SUBJ00	shortWords	0.00636521
SUBJ00	shortWords	0.018976
SUBJ00	shortWords	0.0206726
SUBJ00	shortWords	0.0122191
SUBJ00	shortWords	0.00623614
SUBJ00	shortWords	0.00388074
SUBJ00	shortWords	0.00504362
SUBJ00	shortWords	0.00339322
SUBJ00	shortWords	0.00540272
SUBJ00	shortWords	0.00307361
SUBJ00	shortWords	0.00528059
SUBJ00	shortWords	0.0258722
SUBJ00	shortWords	0.0251489
SUBJ00	shortWords	0.00358201
SUBJ00	shortWords	0.0137557
SUBJ00	shortWords	0.0174039
SUBJ00	shortWords	0.0146524
SUBJ00	shortWords	0.0113316
SUBJ00	shortWords	0.0134157
SUBJ00	shortWords	0.00460007
SUBJ00	shortWords	0.0108271
SUBJ00	shortWords	2.97763e-10
SUBJ00	shortWords	0.00402911
SUBJ00	shortWords	0.0117314
SUBJ00	shortWords	0.00409699
SUBJ00	shortWords	0.00748422
SUBJ00	shortWords	0.0047623
SUBJ00	shortWords	0.0185221
SUBJ00	shortWords	0.00285133
SUBJ00	shortWords	0.00267709
SUBJ00	shortWords	0.019214
SUBJ00	shortWords	0.012871
SUBJ00	shortWords	0.00871616
SUBJ00	shortWords	-0.00477604
SUBJ00	shortWords	0.00321643
SUBJ00	shortWords	0.00117642
SUBJ00	shortWords	0.0161928
SUBJ00	shortWords	0.000232969
SUBJ00	shortWords	0.00163886
SUBJ00	shortWords	2.8186e-09
SUBJ00	shortWords	0.000787421
SUBJ00	shortWords	0.00708619
SUBJ00	shortWords	1.74305e-14
SUBJ00	shortWords	1.33423e-10
SUBJ00	shortWords	0.00248281
SUBJ00	shortWords	0.00350633
SUBJ00	shortWords	0.0173327
SUBJ00	shortWords	0.00441618
SUBJ00	shortWords	0.0260064
SUBJ00	shortWords	0.037943
SUBJ00	shortWords	0.0320216
SUBJ00	shortWords	0.0291176
SUBJ00	shortWords	0.00393422
SUBJ00	shortWords	-0.000966505
SUBJ00	shortWords	0.00801719
SUBJ00	shortWords	0.00942411
SUBJ00	shortWords	0.00830845
SUBJ00	shortWords	0.0232418
SUBJ00	shortWords	0.0186847
SUBJ00	shortWords	0.0201458
SUBJ00	shortWords	0.00189658
SUBJ00	shortWords	1.05783e-08
SUBJ00	shortWords	2.44249e-15
SUBJ00	shortWords	0.0014452
SUBJ00	shortWords	-1.65492e-07
SUBJ00	shortWords	0.00914879
SUBJ00	shortWords	0.00334869
SUBJ00	shortWords	0.0157902
SUBJ00	shortWords	0.0230224
SUBJ00	shortWords	0.0366432
SUBJ00	shortWords	0.0276323
SUBJ00	shortWords	0.000959374
SUBJ00	shortWords	0.000497434
SUBJ00	shortWords	0.00742716
SUBJ00	shortWords	0.0176976
SUBJ00	shortWords	5.41984e-08
SUBJ00	shortWords	0.000835171
SUBJ00	shortWords	0.00206411
SUBJ00	shortWords	0.0115444
SUBJ00	shortWords	0.00121619
SUBJ00	shortWords	0.00764929
SUBJ00	shortWords	0.0111057
SUBJ00	shortWords	0.00709741
SUBJ00	shortWords	0.0101853
SUBJ00	shortWords	0.0114461
SUBJ00	shortWords	2.22045e-15
SUBJ00	shortWords	0.00912296
SUBJ00	shortWords	0.00655793
SUBJ00	shortWords	0.00678585
SUBJ00	shortWords	0.0259439
SUBJ00	shortWords	0.00723359
SUBJ00	shortWords	0.00623171
SUBJ00	shortWords	0.0149079
SUBJ00	shortWords	0.00219232
SUBJ00	shortWords	0.00172741
SUBJ00	shortWords	0.0080635
SUBJ00	shortWords	0.0120621
SUBJ00	shortWords	0.00207713
SUBJ00	shortWords	0.00914296
SUBJ00	shortWords	0.00333478
SUBJ00	shortWords	0.00792079
SUBJ00	shortWords	0.00540811
SUBJ00	shortWords	0.00593756
SUBJ00	shortWords	0.00581221
SUBJ00	shortWords	0.00103475
SUBJ00	shortWords	0.00192103
SUBJ00	shortWords	0.00125808
SUBJ00	shortWords	0.000141807
SUBJ00	shortWords	0.0139965
SUBJ00	shortWords	0.0261799
SUBJ00	shortWords	0.0375443
SUBJ00	shortWords	0.0346291
SUBJ00	shortWords	0.0304903
SUBJ00	shortWords	0.0205143
SUBJ00	shortWords	0.0153258
SUBJ00	shortWords	0.000251457
SUBJ00	shortWords	0.00233932
SUBJ00	shortWords	0.00300484
SUBJ00	shortWords	0.0134666
SUBJ00	shortWords	0.00869053
SUBJ00	shortWords	0.0315691
SUBJ00	shortWords	0.0324637
SUBJ00	shortWords	0.0106146
SUBJ00	shortWords	0.00103646
SUBJ00	shortWords	0.00452452
SUBJ00	shortWords	0.00293311
SUBJ00	shortWords	0.0210585
SUBJ00	shortWords	0.0328095
SUBJ00	shortWords	0.00845745
SUBJ00	shortWords	0.00453584
SUBJ00	shortWords	0.01863
SUBJ00	shortWords	0.00386884
SUBJ00	shortWords	0.0170174
SUBJ00	shortWords	0.00104628
SUBJ00	shortWords	0.0018972
SUBJ00	shortWords	3.31001e-05
SUBJ00	shortWords	-0.0001105
SUBJ00	shortWords	0.00261021
SUBJ00	shortWords	0.00265796
SUBJ00	shortWords	0.000557203
SUBJ00	shortWords	-2.38853e-12
SUBJ00	shortWords	1.22125e-15
SUBJ00	shortWords	1.25972e-08
SUBJ00	shortWords	0.00215231
SUBJ00	shortWords	0.0106644
SUBJ00	shortWords	-5.55112e-16
SUBJ00	shortWords	1.35576e-11
SUBJ00	shortWords	0.00164464
SUBJ00	shortWords	1.45842e-09
SUBJ00	shortWords	-1.55949e-09
SUBJ00	shortWords	-4.996e-15
SUBJ00	shortWords	5.73985e-14
SUBJ00	shortWords	-6.39091e-08
SUBJ00	shortWords	0.00376721
SUBJ00	shortWords	7.59722e-09
SUBJ00	shortWords	-3.23038e-11
SUBJ00	shortWords	0.00197983
SUBJ00	shortWords	-4.39708e-10
SUBJ00	shortWords	4.15485e-09
SUBJ00	shortWords	-1.67644e-14
SUBJ00	shortWords	0.011182
SUBJ00	shortWords	0.00278483
SUBJ00	shortWords	0.00667873
SUBJ00	shortWords	0.00961346
SUBJ00	shortWords	2.65898e-13
SUBJ00	shortWords	2.44249e-15
SUBJ00	shortWords	0.00354789
SUBJ00	shortWords	0.00520928
SUBJ00	shortWords	0.000676074
SUBJ00	shortWords	0.00325673
SUBJ00	shortWords	0.00791202
SUBJ00	shortWords	0.0132211
SUBJ00	shortWords	0.0264645
SUBJ00	shortWords	0.0124814
SUBJ00	shortWords	0.0149873
SUBJ00	shortWords	0.0119932
SUBJ00	shortWords	0.0226846
SUBJ00	shortWords	0.00305081
SUBJ00	shortWords	0.00290419
SUBJ00	shortWords	0.000666326
SUBJ00	shortWords	1.81893e-08
SUBJ00	shortWords	0.00804401
SUBJ00	shortWords	0.0120237
SUBJ00	shortWords	0.0161379
SUBJ00	shortWords	0.0196832
SUBJ00	shortWords	0.028701
SUBJ00	shortWords	0.0302737
SUBJ00	shortWords	0.00382711
SUBJ00	shortWords	0.0165685
SUBJ00	shortWords	0.00604408
SUBJ00	shortWords	1.07323e-07
SUBJ00	shortWords	0.00674028
SUBJ00	shortWords	0.00732168
SUBJ00	shortWords	0.00210668
SUBJ00	shortWords	0.00444973
SUBJ00	shortWords	0.00514883
SUBJ00	shortWords	0.00728824
SUBJ00	shortWords	-2.19073e-05
SUBJ00	shortWords	-0.00733835
SUBJ00	shortWords	0.00377312
SUBJ00	shortWords	-0.000405626
SUBJ00	shortWords	-5.88871e-10
SUBJ00	shortWords	2.00688e-10
SUBJ00	shortWords	0.0025173
SUBJ00	shortWords	3.81523e-11
SUBJ00	shortWords	0.000949785
SUBJ00	shortWords	0.00423724
SUBJ00	shortWords	1.0772e-07
SUBJ00	shortWords	0.0106524
SUBJ00	shortWords	1.26685e-07
SUBJ00	shortWords	0.00298142
SUBJ00	shortWords	0
SUBJ00	shortWords	8.9205e-09
SUBJ00	shortWords	6.32827e-15
SUBJ00	shortWords	6.09283e-11
SUBJ00	shortWords	0
SUBJ00	shortWords	7.9524e-09
SUBJ00	shortWords	1.21417e-10
SUBJ00	shortWords	1.91624e-12
SUBJ00	shortWords	2.08469e-09
SUBJ00	shortWords	3.10862e-14
SUBJ00	shortWords	0
SUBJ00	shortWords	4.9526e-10
SUBJ00	shortWords	6.57134e-11
SUBJ00	shortWords	0.00541915
SUBJ00	shortWords	0.00580948
SUBJ00	shortWords	0.00780085
SUBJ00	shortWords	0.00996298
SUBJ00	shortWords	1.18847e-10
SUBJ00	shortWords	0.00300953
SUBJ00	shortWords	1.67641e-08
SUBJ00	shortWords	0.00239119
SUBJ00	shortWords	-0.00246858
SUBJ00	shortWords	0.0106957
SUBJ00	shortWords	0
SUBJ00	shortWords	0.00455842
SUBJ00	shortWords	0.00544302
SUBJ00	shortWords	3.05851e-10
SUBJ00	shortWords	0.00196661
SUBJ00	shortWords	0.00542773
SUBJ00	shortWords	0.0150867
SUBJ00	shortWords	0.00750966
SUBJ00	shortWords	0.000996374
SUBJ00	shortWords	0.00968311
SUBJ00	shortWords	1.24786e-11
SUBJ00	shortWords	0.000618781
SUBJ00	shortWords	0.0026254
SUBJ00	shortWords	0.00923098
SUBJ00	shortWords	1.05251e-11
SUBJ00	shortWords	0.0124485
SUBJ00	shortWords	0
SUBJ00	shortWords	0.00070347
SUBJ00	shortWords	2.09117e-11
SUBJ00	shortWords	0.000964723
SUBJ00	shortWords	0.00475174
SUBJ00	shortWords	1.93162e-10
SUBJ00	shortWords	0.00279467
SUBJ00	shortWords	0.00227159
SUBJ00	shortWords	0.00104984
SUBJ00	shortWords	2.46758e-09
SUBJ00	shortWords	1.11022e-15
SUBJ00	shortWords	2.72005e-14
SUBJ00	shortWords	1.4722e-08
SUBJ00	shortWords	6.45783e-10
SUBJ00	shortWords	0
SUBJ00	shortWords	0.000102569
SUBJ00	shortWords	-1.66533e-15
SUBJ00	shortWords	-1.27661e-11
SUBJ00	shortWords	0.0118319
SUBJ00	shortWords	1.22444e-10
SUBJ00	shortWords	0.00214104
SUBJ00	shortWords	0.0135377
SUBJ00	shortWords	0.0128143
SUBJ00	shortWords	0.00211476
SUBJ00	shortWords	0.0047882
SUBJ00	shortWords	0.00118207
SUBJ00	shortWords	2.19001e-09
SUBJ00	shortWords	3.93223e-09
SUBJ00	shortWords	0.00721314
SUBJ00	shortWords	7.16867e-09
SUBJ00	shortWords	0.000312377
SUBJ00	shortWords	0.00482043
SUBJ00	shortWords	1.92886e-09
SUBJ00	shortWords	-5.744e-10
SUBJ00	shortWords	6.38053e-07
SUBJ00	shortWords	-4.03011e-14
SUBJ00	shortWords	0.00290968
SUBJ00	shortWords	0.0035696
SUBJ00	shortWords	0.006421
SUBJ00	shortWords	0.0108832
SUBJ00	shortWords	5.24742e-11
SUBJ00	shortWords	0.00586256
SUBJ00	shortWords	0.00493255
SUBJ00	shortWords	0.00126178
SUBJ00	shortWords	3.99503e-12
SUBJ00	shortWords	1.75773e-08
SUBJ00	shortWords	0
SUBJ00	shortWords	9.15288e-09
SUBJ00	shortWords	-2.93257e-09
SUBJ00	shortWords	3.21598e-09
SUBJ00	shortWords	1.05237e-10
SUBJ00	shortWords	1.38103e-06
SUBJ00	shortWords	4.2581e-09
SUBJ00	shortWords	-1.36692e-08
SUBJ00	shortWords	1.04217e-12
SUBJ00	shortWords	0.00549249
SUBJ00	shortWords	0.0184653
SUBJ00	shortWords	7.69463e-11
SUBJ00	shortWords	0.0294675
SUBJ00	shortWords	0.0343022
SUBJ00	shortWords	0.0190634
SUBJ00	shortWords	0.0282288
SUBJ00	shortWords	0.0277145
SUBJ00	shortWords	0.0087704
SUBJ00	shortWords	0.0028711
SUBJ00	shortWords	1.54535e-07
SUBJ00	shortWords	0.0111219
SUBJ00	shortWords	0.0132355
SUBJ00	shortWords	0.00216918
SUBJ00	shortWords	0.0114209
SUBJ00	shortWords	0.00564313
SUBJ00	shortWords	0.0017713
SUBJ00	shortWords	0.00995976
SUBJ00	shortWords	0.00195771
SUBJ00	shortWords	0.00239469
SUBJ00	shortWords	0.00545609
SUBJ00	shortWords	0.00731185
SUBJ00	shortWords	0.00778547
SUBJ00	shortWords	0.000724232
SUBJ00	shortWords	9.99201e-16
SUBJ00	shortWords	0.0100024
SUBJ00	shortWords	0.000401002
SUBJ00	shortWords	0.00369354
SUBJ00	shortWords	2.41835e-08
SUBJ00	shortWords	3.70124e-09
SUBJ00	shortWords	4.91108e-07
SUBJ00	shortWords	0.00394507
SUBJ00	shortWords	0.00274388
SUBJ00	shortWords	0.00817749
SUBJ00	shortWords	8.86961e-11
SUBJ00	shortWords	0.00950507
SUBJ00	shortWords	0.0128994
SUBJ00	shortWords	0.0120274
SUBJ00	shortWords	0.00675286
SUBJ00	shortWords	0.0147371
SUBJ00	shortWords	0.00221061
SUBJ00	shortWords	0.0128874
SUBJ00	shortWords	0.00604095
SUBJ00	shortWords	0.00291576
SUBJ00	shortWords	0.00367482
SUBJ00	shortWords	0.00872185
SUBJ00	shortWords	0.0186721
SUBJ00	shortWords	0.0345412
SUBJ00	shortWords	0.00229985
SUBJ00	shortWords	3.17076e-08
SUBJ00	shortWords	0.00624167
SUBJ00	shortWords	0.0183017
SUBJ00	shortWords	-2.08147e-11
SUBJ00	shortWords	0.0101344
SUBJ00	shortWords	1.54248e-10
SUBJ00	shortWords	0.0022358
SUBJ00	shortWords	0.00153584
SUBJ00	shortWords	0.000150014
SUBJ00	shortWords	0.00509884
SUBJ00	shortWords	-0.0039954
SUBJ00	shortWords	0.00591675
SUBJ00	shortWords	0.010071
SUBJ00	shortWords	0.0159815
SUBJ00	shortWords	0.0267562
SUBJ00	shortWords	0.0283808
SUBJ00	shortWords	1.11022e-15
SUBJ00	shortWords	0.00537848
SUBJ00	shortWords	0.00569631
SUBJ00	shortWords	6.57335e-07
SUBJ00	shortWords	0.00528361
SUBJ00	shortWords	0.00909807
SUBJ00	shortWords	0.00219218
SUBJ00	shortWords	0.00569129
SUBJ00	shortWords	0.00539231
SUBJ00	shortWords	0.00493838
SUBJ00	shortWords	0.000700786
SUBJ00	shortWords	0.0121481
SUBJ00	shortWords	0.0179097
SUBJ00	shortWords	0.00685372
SUBJ00	shortWords	0.00521005
SUBJ00	shortWords	0.0136441
SUBJ00	shortWords	-9.06812e-09
SUBJ00	shortWords	0.0015361
SUBJ00	shortWords	0.00777489
SUBJ00	shortWords	5.31437e-09
SUBJ00	shortWords	-9.11483e-09
SUBJ00	shortWords	5.91949e-12
SUBJ00	shortWords	9.41519e-07
SUBJ00	shortWords	0.00119591
SUBJ00	shortWords	0.0172929
SUBJ00	shortWords	0.0114793
SUBJ00	shortWords	0.00242437
SUBJ00	shortWords	0.00441271
SUBJ00	shortWords	0.0144513
SUBJ00	shortWords	0.00844271
SUBJ00	shortWords	0.00698003
SUBJ00	shortWords	0.00634476
SUBJ00	shortWords	0.00320907
SUBJ00	shortWords	0.00678755
SUBJ00	shortWords	0.00140885
SUBJ00	shortWords	0.0154913
SUBJ00	shortWords	0.00586957
SUBJ00	shortWords	0.00200267
SUBJ00	shortWords	0.0111783
SUBJ00	shortWords	0.0135357
SUBJ00	shortWords	0.00811082
SUBJ00	shortWords	0.0120991
SUBJ00	shortWords	0.00325673
SUBJ00	shortWords	3.39246e-07
SUBJ00	shortWords	0.00272468
SUBJ00	shortWords	0.00290344
SUBJ00	shortWords	0.0115665
SUBJ00	shortWords	0.0163674
SUBJ00	shortWords	2.19113e-08
SUBJ00	shortWords	9.90478e-11
SUBJ00	shortWords	0.0092628
SUBJ00	shortWords	0.0137856
SUBJ00	shortWords	0.00838692
SUBJ00	shortWords	1.51999e-06
SUBJ00	shortWords	0.00182689
SUBJ00	shortWords	5.16312e-10
SUBJ00	shortWords	0.00973813
SUBJ00	shortWords	0.00210532
SUBJ00	shortWords	0.0180061
SUBJ00	shortWords	0.00821363
SUBJ00	shortWords	0.0104127
SUBJ00	shortWords	0.0210842
SUBJ00	shortWords	0.00543514
SUBJ00	shortWords	0.0161026
SUBJ00	shortWords	0.0174304
SUBJ00	shortWords	0.00379099
SUBJ00	shortWords	0.00946679
SUBJ00	shortWords	0.00828509
SUBJ00	shortWords	5.23578e-09
SUBJ00	shortWords	9.96786e-11
SUBJ00	shortWords	-0.000806629
SUBJ00	shortWords	0.0110376
SUBJ00	shortWords	0.00211203
SUBJ00	shortWords	0.00694334
SUBJ00	shortWords	0.0117993
SUBJ00	shortWords	0.0116651
SUBJ00	shortWords	1.06075e-07
SUBJ00	shortWords	0.00453217
SUBJ00	shortWords	0.00971897
SUBJ00	shortWords	1.66557e-11
SUBJ00	shortWords	0.00542705
SUBJ00	shortWords	0.00161709
SUBJ00	shortWords	0.00371522
SUBJ00	shortWords	0.00310262
SUBJ00	shortWords	0.00104277
SUBJ00	shortWords	0.00142982
SUBJ00	shortWords	2.80208e-07
SUBJ00	shortWords	5.83979e-05
SUBJ00	shortWords	0.00318157
SUBJ00	shortWords	0.0151928
SUBJ00	shortWords	0.00424429
SUBJ00	shortWords	0.00213406
SUBJ00	shortWords	0.0210318
SUBJ00	shortWords	0.00754356
SUBJ00	shortWords	0
SUBJ00	shortWords	-0.000514573
SUBJ00	shortWords	0.00350499
SUBJ00	shortWords	0.00623554
SUBJ00	shortWords	3.47949e-11
SUBJ00	shortWords	0.00724119
SUBJ00	shortWords	0.00513334
SUBJ00	shortWords	0.0107959
SUBJ00	shortWords	0.0140985
SUBJ00	shortWords	0.00261369
SUBJ00	shortWords	0.00143644
SUBJ00	shortWords	0.00605255
SUBJ00	shortWords	0.00285404
SUBJ00	shortWords	-6.29391e-07
SUBJ00	shortWords	0.00214157
SUBJ00	shortWords	0.0173318
SUBJ00	shortWords	0.00808396
SUBJ00	shortWords	-0.000187946
SUBJ00	shortWords	8.56349e-08
SUBJ00	shortWords	0.00206121
SUBJ00	shortWords	-0.000224967
SUBJ00	shortWords	0.00202508
SUBJ00	shortWords	-9.07596e-12
SUBJ00	shortWords	2.22045e-16
SUBJ00	shortWords	0.0012199
SUBJ00	shortWords	9.40703e-12
SUBJ00	shortWords	0.00959719
SUBJ00	shortWords	8.07875e-10
SUBJ00	shortWords	6.71907e-13
SUBJ00	shortWords	0.0188707
SUBJ00	shortWords	0.0126525
SUBJ00	shortWords	0.0083273
SUBJ00	shortWords	0.0131949
SUBJ00	shortWords	0.0119484
SUBJ00	shortWords	4.38046e-11
SUBJ00	shortWords	-3.11073e-12
SUBJ00	shortWords	2.96899e-09
SUBJ00	shortWords	2.24561e-11
SUBJ00	shortWords	0
SUBJ00	shortWords	3.7658e-11
SUBJ00	shortWords	1.11126e-10
SUBJ00	shortWords	0.00294477
SUBJ00	shortWords	0.000607217
SUBJ00	shortWords	0.00192899
SUBJ00	shortWords	0.000197395
SUBJ00	shortWords	0.000196975
SUBJ00	shortWords	0.0120214
SUBJ00	shortWords	0.00787064
SUBJ00	shortWords	3.04848e-09
SUBJ00	shortWords	0.022925
SUBJ00	shortWords	0.0122858
SUBJ00	shortWords	0.00749222
SUBJ00	shortWords	0.00107775
SUBJ00	shortWords	0.0058902
SUBJ00	shortWords	0.00300278
SUBJ00	shortWords	0.00292806
SUBJ00	shortWords	0.00971675
SUBJ00	shortWords	0.00426254
SUBJ00	shortWords	0.00180941
SUBJ00	shortWords	1.50075e-10
SUBJ00	shortWords	1.64693e-11
SUBJ00	shortWords	-3.1497e-13
SUBJ00	shortWords	1.34851e-11
SUBJ00	shortWords	-2.61426e-08
SUBJ00	shortWords	1.48725e-12
SUBJ00	shortWords	1.15585e-12
SUBJ00	shortWords	3.33067e-16
SUBJ00	shortWords	0.00313736
SUBJ00	shortWords	1.73341e-11
SUBJ00	shortWords	-0.000448992
SUBJ00	shortWords	0.00117929
SUBJ00	shortWords	0.000297365
SUBJ00	shortWords	0.0167664
SUBJ00	shortWords	0.00629889
SUBJ00	shortWords	0.0117067
SUBJ00	shortWords	0.00418913
SUBJ00	shortWords	0.0109434
SUBJ00	shortWords	0.00954062
SUBJ00	shortWords	0.0138206
SUBJ00	shortWords	0.0142589
SUBJ00	shortWords	0.00956216
SUBJ00	shortWords	3.34455e-12
SUBJ00	shortWords	0.00882124
SUBJ00	shortWords	0.015514
SUBJ00	shortWords	0.00140296
SUBJ00	shortWords	0.0109188
SUBJ00	shortWords	0.0101023
SUBJ00	shortWords	1.63547e-11
SUBJ00	shortWords	0.0115592
SUBJ00	shortWords	0.00313003
SUBJ00	shortWords	0.00573255
SUBJ00	shortWords	0.0039219
SUBJ00	shortWords	-6.9329e-12
SUBJ00	shortWords	4.92794e-11
SUBJ00	shortWords	1.13226e-09
SUBJ00	shortWords	0.00168503
SUBJ00	shortWords	0.0107104
SUBJ00	shortWords	2.60123e-10
SUBJ00	shortWords	2.52526e-10
SUBJ00	shortWords	0.00878878
SUBJ00	shortWords	0.00495291
SUBJ00	shortWords	0.00656479
SUBJ00	shortWords	0.00402735
SUBJ00	shortWords	7.43849e-15
SUBJ00	shortWords	0.0115668
SUBJ00	shortWords	0.00617221
SUBJ00	shortWords	0.00719257
SUBJ00	shortWords	0.0122759
SUBJ00	shortWords	0.00347978
SUBJ00	shortWords	1.61592e-09
SUBJ00	shortWords	0.000177728
SUBJ00	shortWords	0.0162061
SUBJ00	shortWords	0.0176679
SUBJ00	shortWords	0.0213867
SUBJ00	shortWords	0.0204767
SUBJ00	shortWords	2.69299e-11
SUBJ00	shortWords	3.68649e-09
SUBJ00	shortWords	0.0208664
SUBJ00	shortWords	3.64778e-11
SUBJ00	shortWords	0.00408529
SUBJ00	shortWords	-0.0022359
SUBJ00	shortWords	0.00483838
SUBJ00	shortWords	0.00337462
SUBJ00	shortWords	2.27736e-11
SUBJ00	shortWords	-1.79626e-08
SUBJ00	shortWords	0.0137262
SUBJ00	shortWords	0.0110297
SUBJ00	shortWords	2.62988e-09
SUBJ00	shortWords	0.00905128
SUBJ00	shortWords	0.0070602
SUBJ00	shortWords	0.0136861
SUBJ00	shortWords	0.00270295
SUBJ00	shortWords	0.000654811
SUBJ00	shortWords	6.75655e-10
SUBJ00	shortWords	0.00250191
SUBJ00	shortWords	0.0056391
SUBJ00	shortWords	0.0074003
SUBJ00	shortWords	0.00558268
SUBJ00	shortWords	0.00302201
SUBJ00	shortWords	6.97898e-11
SUBJ00	shortWords	0.00525858
SUBJ00	shortWords	4.21885e-14
SUBJ00	shortWords	0.00823776
SUBJ00	shortWords	5.79733e-11
SUBJ00	shortWords	2.07168e-13
SUBJ00	shortWords	0.0027872
SUBJ00	shortWords	0.000483339
SUBJ00	shortWords	2.67153e-11
SUBJ00	shortWords	0.000829532
SUBJ00	bg	0.00190836
SUBJ00	bg	0.000208807
SUBJ00	bg	0.00100941
SUBJ00	bg	0.00318586
SUBJ00	bg	7.30833e-10
SUBJ00	bg	0.000273914
SUBJ00	bg	6.83172e-11
SUBJ00	bg	8.27707e-11
SUBJ00	bg	0.00300654
SUBJ00	bg	0.0100961
SUBJ00	bg	8.95552e-09
SUBJ00	bg	0.0106808
SUBJ00	bg	0.00568483
SUBJ00	bg	0.00137244
SUBJ00	bg	5.7799e-09
SUBJ00	bg	0.012375
SUBJ00	bg	0.00579519
SUBJ00	bg	0.00528744
SUBJ00	bg	0.00512786
SUBJ00	bg	0.00536204
SUBJ00	bg	-6.64979e-12
SUBJ00	bg	-8.29392e-12
SUBJ00	bg	-9.76886e-10
SUBJ00	bg	-0.00239487
SUBJ00	bg	0.007059
SUBJ00	bg	0.000211032
SUBJ00	bg	0.0196658
SUBJ00	bg	0.0147716
SUBJ00	bg	0.00644404
SUBJ00	bg	0.00327752
SUBJ00	bg	4.56836e-11
SUBJ00	bg	0.00138715
SUBJ00	bg	0.00868063
SUBJ00	bg	0.0109995
SUBJ00	bg	0.0218671
SUBJ00	bg	0.0150211
SUBJ00	bg	0.0020335
SUBJ00	bg	0
SUBJ00	bg	0.00576421
SUBJ00	bg	0.00393941
SUBJ00	bg	0.00707043
SUBJ00	bg	0.00530978
SUBJ00	bg	-0.000116143
SUBJ00	bg	0.00381576
SUBJ00	bg	0.0169751
SUBJ00	bg	0.0107729
SUBJ00	bg	0.0156397
SUBJ00	bg	0.00852873
SUBJ00	bg	0.00738772
SUBJ00	bg	0.00606126
SUBJ00	bg	1.02218e-11
SUBJ00	bg	0.00144461
SUBJ00	bg	0.00638289
SUBJ00	bg	0.00510146
SUBJ00	bg	0.00451001
SUBJ00	bg	0.000517382
SUBJ00	bg	0.00127716
SUBJ00	bg	3.01063e-08
SUBJ00	bg	-3.89849e-09
SUBJ00	bg	-0.000238015
SUBJ00	bg	0.0039965
SUBJ00	bg	0.000416005
SUBJ00	bg	3.82361e-11
SUBJ00	bg	0.0132417
SUBJ00	bg	0.00090924
SUBJ00	bg	0.0126154
SUBJ00	bg	0.00811151
SUBJ00	bg	0.00386932
SUBJ00	bg	0.0172579
SUBJ00	bg	0.00163116
SUBJ00	bg	0.0238895
SUBJ00	bg	0.000549306
SUBJ00	bg	0.0184799
SUBJ00	bg	0.0193594
SUBJ00	bg	0.00989588
SUBJ00	bg	0.0273012
SUBJ00	bg	0.0132455
SUBJ00	bg	0.0103376
SUBJ00	bg	0.013317
SUBJ00	bg	0.0323328
SUBJ00	bg	0.033246
SUBJ00	bg	0.00696545
SUBJ00	bg	0.0106193
SUBJ00	bg	0.0150754
SUBJ00	bg	0.0192035
SUBJ00	bg	0.0060254
SUBJ00	bg	0.000163569
SUBJ00	bg	0.0106522
SUBJ00	bg	1.08631e-09
SUBJ00	bg	1.1438e-08
SUBJ00	bg	3.95506e-12
SUBJ00	bg	0.00941752
SUBJ00	bg	0.00153615
SUBJ00	bg	0.0010416
SUBJ00	bg	0.00139885
SUBJ00	bg	0.0245601
SUBJ00	bg	0.00357944
SUBJ00	bg	0.00304166
SUBJ00	bg	0.00663145
SUBJ00	bg	-0.000603852
SUBJ00	bg	0.00841104
SUBJ00	bg	0.000305357
SUBJ00	bg	0.0285151
SUBJ00	bg	0.00386259
SUBJ00	bg	0.016625
SUBJ00	bg	0.0213727
SUBJ00	bg	0.00420918
SUBJ00	bg	0.00490018
SUBJ00	bg	0.00288334
SUBJ00	bg	0.0034709
SUBJ00	bg	0.00328189
SUBJ00	bg	0.00763918
SUBJ00	bg	0.00652071
SUBJ00	bg	0.0140814
SUBJ00	bg	0.00689196
SUBJ00	bg	0.00924938
SUBJ00	bg	0.011694
SUBJ00	bg	0.00765534
SUBJ00	bg	0.00794295
SUBJ00	bg	0.00894213
SUBJ00	bg	0.00880315
SUBJ00	bg	0.00791812
SUBJ00	bg	0.00876048
SUBJ00	bg	0.010645
SUBJ00	bg	0.00734563
SUBJ00	bg	0.000350088
SUBJ00	bg	0.00786442
SUBJ00	bg	1.35924e-05
SUBJ00	bg	0.00163474
SUBJ00	bg	2.09221e-07
SUBJ00	bg	-9.43609e-11
SUBJ00	bg	0.0240488
SUBJ00	bg	0.0035663
SUBJ00	bg	1.33227e-15
SUBJ00	bg	0.011354
SUBJ00	bg	0.00512719
SUBJ00	bg	0.00863406
SUBJ00	bg	0.0103248
SUBJ00	bg	6.91748e-08
SUBJ00	bg	0.00963552
SUBJ00	bg	0.0221967
SUBJ00	bg	0.00115236
SUBJ00	bg	0.0190617
SUBJ00	bg	0.00819845
SUBJ00	bg	0.00638541
SUBJ00	bg	0.00681771
SUBJ00	bg	0.00673066
SUBJ00	bg	0.0156468
SUBJ00	bg	0.00305895
SUBJ00	bg	0.0035512
SUBJ00	bg	0.00338705
SUBJ00	bg	0.00740522
SUBJ00	bg	0.00455479
SUBJ00	bg	0.00537902
SUBJ00	bg	0.00686632
SUBJ00	bg	0.0107817
SUBJ00	bg	0.000304953
SUBJ00	bg	0
SUBJ00	bg	0.00371683
SUBJ00	bg	0.00622507
SUBJ00	bg	3.3773e-13
SUBJ00	bg	0.00377529
SUBJ00	bg	0.00924778
SUBJ00	bg	0.00225647
SUBJ00	bg	0.00475358
SUBJ00	bg	0.00557923
SUBJ00	bg	0.00947505
SUBJ00	bg	0.00725384
SUBJ00	bg	0.00540667
SUBJ00	bg	0.00622213
SUBJ00	bg	0.00384763
SUBJ00	bg	0.00214435
SUBJ00	bg	0.000596243
SUBJ00	bg	0.000985417
SUBJ00	bg	0.0140065
SUBJ00	bg	0.0322267
SUBJ00	bg	0.0311078
SUBJ00	bg	0.0114579
SUBJ00	bg	0.0086737
SUBJ00	bg	0.00874254
SUBJ00	bg	0.00399579
SUBJ00	bg	0.000842771
SUBJ00	bg	0.00386262
SUBJ00	bg	0.00207109
SUBJ00	bg	0.00195375
SUBJ00	bg	-0.00147763
SUBJ00	bg	0.00670841
SUBJ00	bg	0.0214199
SUBJ00	bg	0.0187844
SUBJ00	bg	0.0253895
SUBJ00	bg	0.00716855
SUBJ00	bg	0.01274
SUBJ00	bg	0.00481656
SUBJ00	bg	0.0074169
SUBJ00	bg	7.54833e-11
SUBJ00	bg	0.00969589
SUBJ00	bg	0.00972758
SUBJ00	bg	0.000929281
SUBJ00	bg	0.00201953
SUBJ00	bg	0.00365793
SUBJ00	bg	0.0100417
SUBJ00	bg	-0.000728608
SUBJ00	bg	0.0053151
SUBJ00	bg	0.0141634
SUBJ00	bg	0.00965688
SUBJ00	bg	0.00423515
SUBJ00	bg	0.00953531
SUBJ00	bg	0.00435048
SUBJ00	bg	0.00229996
SUBJ00	bg	0.0109462
SUBJ00	bg	0.000199742
SUBJ00	bg	0.00128874
SUBJ00	bg	2.6565e-09
SUBJ00	bg	0.000759409
SUBJ00	bg	-0.000824379
SUBJ00	bg	-1.18794e-14
SUBJ00	bg	-1.32676e-11
SUBJ00	bg	0.00447419
SUBJ00	bg	-0.000939745
SUBJ00	bg	0.00654323
SUBJ00	bg	0.0147662
SUBJ00	bg	0.0237789
SUBJ00	bg	0.0479159
SUBJ00	bg	0.0191529
SUBJ00	bg	0.0346744
SUBJ00	bg	0.00520539
SUBJ00	bg	0.00303013
SUBJ00	bg	0.00614168
SUBJ00	bg	0.0179426
SUBJ00	bg	0.0272531
SUBJ00	bg	0.00592706
SUBJ00	bg	0.0237555
SUBJ00	bg	0.00675874
SUBJ00	bg	0.00277061
SUBJ00	bg	7.40058e-09
SUBJ00	bg	6.66134e-16
SUBJ00	bg	0.00452986
SUBJ00	bg	2.49515e-07
SUBJ00	bg	0.0226039
SUBJ00	bg	0.0313949
SUBJ00	bg	0.0168257
SUBJ00	bg	0.0158256
SUBJ00	bg	0.0160987
SUBJ00	bg	0.0132571
SUBJ00	bg	0.0201578
SUBJ00	bg	0.0182875
SUBJ00	bg	0.0227353
SUBJ00	bg	0.015222
SUBJ00	bg	1.40132e-08
SUBJ00	bg	0.000458532
SUBJ00	bg	0.0323759
SUBJ00	bg	0.0299921
SUBJ00	bg	0.012096
SUBJ00	bg	0.0136734
SUBJ00	bg	0.0302775
SUBJ00	bg	0.0238922
SUBJ00	bg	0.0154526
SUBJ00	bg	0.0163326
SUBJ00	bg	5.55112e-16
SUBJ00	bg	0.00547406
SUBJ00	bg	0.0117365
SUBJ00	bg	0.00904453
SUBJ00	bg	0.0334426
SUBJ00	bg	0.031661
SUBJ00	bg	0.0136352
SUBJ00	bg	0.00562984
SUBJ00	bg	0.00914431
SUBJ00	bg	0.0113902
SUBJ00	bg	0.00036445
SUBJ00	bg	0.00280951
SUBJ00	bg	0.0280981
SUBJ00	bg	0.0206097
SUBJ00	bg	0.0162088
SUBJ00	bg	0.0124063
SUBJ00	bg	-7.21964e-05
SUBJ00	bg	0.00527193
SUBJ00	bg	0.00970166
SUBJ00	bg	0.00932764
SUBJ00	bg	0.0084034
SUBJ00	bg	0.00964344
SUBJ00	bg	0.00628339
SUBJ00	bg	0.00535173
SUBJ00	bg	0.0114368
SUBJ00	bg	0.0181104
SUBJ00	bg	0.0157675
SUBJ00	bg	0.0200593
SUBJ00	bg	0.0178365
SUBJ00	bg	0.0086537
SUBJ00	bg	0.00350772
SUBJ00	bg	0.00837738
SUBJ00	bg	0.00486177
SUBJ00	bg	0.00295426
SUBJ00	bg	0.00261679
SUBJ00	bg	0.0254071
SUBJ00	bg	0.0156873
SUBJ00	bg	0.0149802
SUBJ00	bg	0.0285669
SUBJ00	bg	0.00388191
SUBJ00	bg	0.0027055
SUBJ00	bg	0.0260009
SUBJ00	bg	0.0227741
SUBJ00	bg	0.00386297
SUBJ00	bg	0.00300378
SUBJ00	bg	0.00331434
SUBJ00	bg	0.00484126
SUBJ00	bg	0.0111624
SUBJ00	bg	0.00153022
SUBJ00	bg	0.00318416
SUBJ00	bg	0.000111664
SUBJ00	bg	6.76785e-06
SUBJ00	bg	0.00203427
SUBJ00	bg	0.00201953
SUBJ00	bg	0.00485774
SUBJ00	bg	4.40714e-11
SUBJ00	bg	0
SUBJ00	bg	3.97345e-09
SUBJ00	bg	0.000412906
SUBJ00	bg	0.000638226
SUBJ00	bg	1.22125e-15
SUBJ00	bg	1.5388e-10
SUBJ00	bg	0.00124011
SUBJ00	bg	1.94057e-08
SUBJ00	bg	-7.82796e-09
SUBJ00	bg	5.9952e-15
SUBJ00	bg	1.59761e-13
SUBJ00	bg	1.66432e-07
SUBJ00	bg	0.00293421
SUBJ00	bg	1.67405e-08
SUBJ00	bg	7.80767e-11
SUBJ00	bg	0.00610624
SUBJ00	bg	-2.31128e-09
SUBJ00	bg	9.33686e-10
SUBJ00	bg	6.10623e-15
SUBJ00	bg	0.0066352
SUBJ00	bg	0.00103397
SUBJ00	bg	0.00660532
SUBJ00	bg	0.00888227
SUBJ00	bg	-1.05471e-14
SUBJ00	bg	-3.33067e-16
SUBJ00	bg	0.00103064
SUBJ00	bg	0.000670001
SUBJ00	bg	0.00103282
SUBJ00	bg	0.00214634
SUBJ00	bg	0.00677248
SUBJ00	bg	0.00424313
SUBJ00	bg	0.0115724
SUBJ00	bg	0.010683
SUBJ00	bg	1.00184e-06
SUBJ00	bg	0.00330826
SUBJ00	bg	0.0124702
SUBJ00	bg	-0.00580176
SUBJ00	bg	0.00241266
SUBJ00	bg	0.000793816
SUBJ00	bg	3.49017e-08
SUBJ00	bg	0.0213512
SUBJ00	bg	0.0345914
SUBJ00	bg	0.00690977
SUBJ00	bg	0.0140715
SUBJ00	bg	0.0213457
SUBJ00	bg	0.0344806
SUBJ00	bg	0.00810962
SUBJ00	bg	0.0129734
SUBJ00	bg	0.0128302
SUBJ00	bg	1.05106e-07
SUBJ00	bg	0.00638372
SUBJ00	bg	0.00555726
SUBJ00	bg	0.00263152
SUBJ00	bg	0.000972871
SUBJ00	bg	0.024039
SUBJ00	bg	0.00332505
SUBJ00	bg	0.0193031
SUBJ00	bg	0.0223347
SUBJ00	bg	0.00431567
SUBJ00	bg	0.000548112
SUBJ00	bg	4.90511e-10
SUBJ00	bg	1.50535e-10
SUBJ00	bg	0.00273269
SUBJ00	bg	2.01741e-10
SUBJ00	bg	0.00109701
SUBJ00	bg	0.00135356
SUBJ00	bg	1.8638e-08
SUBJ00	bg	0.00241777
SUBJ00	bg	6.22343e-08
SUBJ00	bg	0.00266484
SUBJ00	bg	0
SUBJ00	bg	2.07694e-09
SUBJ00	bg	0
SUBJ00	bg	1.84118e-11
SUBJ00	bg	6.66134e-16
SUBJ00	bg	2.87436e-09
SUBJ00	bg	6.56438e-11
SUBJ00	bg	-1.79168e-12
SUBJ00	bg	1.8188e-09
SUBJ00	bg	-1.83187e-14
SUBJ00	bg	0
SUBJ00	bg	6.38311e-11
SUBJ00	bg	3.75699e-12
SUBJ00	bg	0.000248164
SUBJ00	bg	-0.0031181
SUBJ00	bg	0.00192164
SUBJ00	bg	0.000827148
SUBJ00	bg	4.99832e-10
SUBJ00	bg	-0.00166714
SUBJ00	bg	1.95614e-08
SUBJ00	bg	0.00534296
SUBJ00	bg	0.0173585
SUBJ00	bg	0.00628102
SUBJ00	bg	0
SUBJ00	bg	0.0192582
SUBJ00	bg	0.0104422
SUBJ00	bg	2.44264e-10
SUBJ00	bg	0.00936061
SUBJ00	bg	0.00760239
SUBJ00	bg	0.00902138
SUBJ00	bg	0.00410325
SUBJ00	bg	0.00476351
SUBJ00	bg	-0.000853822
SUBJ00	bg	9.27158e-12
SUBJ00	bg	0.00277829
SUBJ00	bg	0.00575721
SUBJ00	bg	0.0054063
SUBJ00	bg	-1.82943e-12
SUBJ00	bg	0.0129234
SUBJ00	bg	0
SUBJ00	bg	0.00107986
SUBJ00	bg	1.26598e-11
SUBJ00	bg	0.0019548
SUBJ00	bg	0.00131912
SUBJ00	bg	-2.27387e-11
SUBJ00	bg	0.000440889
SUBJ00	bg	0.00149764
SUBJ00	bg	0.002708
SUBJ00	bg	-4.50692e-08
SUBJ00	bg	-6.66134e-16
SUBJ00	bg	6.52811e-14
SUBJ00	bg	3.55623e-08
SUBJ00	bg	4.22927e-09
SUBJ00	bg	0
SUBJ00	bg	0.00104625
SUBJ00	bg	1.44329e-15
SUBJ00	bg	4.74354e-11
SUBJ00	bg	-0.00947665
SUBJ00	bg	6.57766e-11
SUBJ00	bg	0.00364571
SUBJ00	bg	-0.000723114
SUBJ00	bg	0.00420236
SUBJ00	bg	0.00114052
SUBJ00	bg	-0.000770907
SUBJ00	bg	0.00561706
SUBJ00	bg	-1.89876e-09
SUBJ00	bg	5.6639e-09
SUBJ00	bg	0.00179592
SUBJ00	bg	1.95698e-08
SUBJ00	bg	0.000892714
SUBJ00	bg	0.00302903
SUBJ00	bg	2.33819e-09
SUBJ00	bg	4.4594e-09
SUBJ00	bg	5.2183e-07
SUBJ00	bg	-5.93969e-14
SUBJ00	bg	0.00280245
SUBJ00	bg	0.000305825
SUBJ00	bg	0.000893818
SUBJ00	bg	0.00566721
SUBJ00	bg	-1.11327e-11
SUBJ00	bg	0.00502888
SUBJ00	bg	0.00219639
SUBJ00	bg	0.0020485
SUBJ00	bg	4.49085e-13
SUBJ00	bg	-6.65912e-13
SUBJ00	bg	0
SUBJ00	bg	1.03899e-08
SUBJ00	bg	8.33286e-09
SUBJ00	bg	2.46068e-09
SUBJ00	bg	1.1763e-10
SUBJ00	bg	5.99517e-07
SUBJ00	bg	-2.53204e-09
SUBJ00	bg	4.88196e-08
SUBJ00	bg	1.0572e-10
SUBJ00	bg	0.00235735
SUBJ00	bg	-0.000441677
SUBJ00	bg	4.2051e-11
SUBJ00	bg	0.0062925
SUBJ00	bg	0.00752886
SUBJ00	bg	0.014694
SUBJ00	bg	0.00913299
SUBJ00	bg	0.00867518
SUBJ00	bg	0.00422437
SUBJ00	bg	0.00440273
SUBJ00	bg	1.94674e-07
SUBJ00	bg	0.00700117
SUBJ00	bg	0.00876848
SUBJ00	bg	0.0025067
SUBJ00	bg	0.0149352
SUBJ00	bg	0.0154254
SUBJ00	bg	0.0033882
SUBJ00	bg	0.00380383
SUBJ00	bg	0.0019082
SUBJ00	bg	0.00380463
SUBJ00	bg	0.00679351
SUBJ00	bg	0.00723323
SUBJ00	bg	0.0058359
SUBJ00	bg	0.00192669
SUBJ00	bg	2.22045e-16
SUBJ00	bg	0.00411673
SUBJ00	bg	0.000704201
SUBJ00	bg	0.00448295
SUBJ00	bg	2.46231e-09
SUBJ00	bg	1.9268e-08
SUBJ00	bg	6.89206e-07
SUBJ00	bg	0.000129668
SUBJ00	bg	0.00740763
SUBJ00	bg	0.011492
SUBJ00	bg	8.30176e-11
SUBJ00	bg	-0.000155574
SUBJ00	bg	0.0025138
SUBJ00	bg	0.00725944
SUBJ00	bg	0.00839423
SUBJ00	bg	0.0095585
SUBJ00	bg	0.000247521
SUBJ00	bg	0.00937554
SUBJ00	bg	0.00652345
SUBJ00	bg	0.00341023
SUBJ00	bg	0.00138406
SUBJ00	bg	0.008262
SUBJ00	bg	0.00820484
SUBJ00	bg	0.0107789
SUBJ00	bg	0.00249631
SUBJ00	bg	5.02997e-08
SUBJ00	bg	0.00860961
SUBJ00	bg	0.00248515
SUBJ00	bg	2.94031e-11
SUBJ00	bg	0.00554469
SUBJ00	bg	1.1488e-10
SUBJ00	bg	0.00180017
SUBJ00	bg	0.0064593
SUBJ00	bg	-4.40435e-06
SUBJ00	bg	0.00153373
SUBJ00	bg	0.0227564
SUBJ00	bg	0.0285165
SUBJ00	bg	0.015913
SUBJ00	bg	0.00717237
SUBJ00	bg	0.0153508
SUBJ00	bg	0.00676669
SUBJ00	bg	1.44329e-15
SUBJ00	bg	0.024896
SUBJ00	bg	0.0233575
SUBJ00	bg	-1.6092e-07
SUBJ00	bg	-0.00176036
SUBJ00	bg	0.00171817
SUBJ00	bg	0.00352723
SUBJ00	bg	0.00358
SUBJ00	bg	0.00445896
SUBJ00	bg	0.00950948
SUBJ00	bg	0.000601311
SUBJ00	bg	0.00628174
SUBJ00	bg	0.00833125
SUBJ00	bg	0.00579661
SUBJ00	bg	0.00289832
SUBJ00	bg	0.0019374
SUBJ00	bg	1.42351e-08
SUBJ00	bg	0.00227351
SUBJ00	bg	0.00621932
SUBJ00	bg	-2.52274e-10
SUBJ00	bg	2.02227e-09
SUBJ00	bg	7.16738e-12
SUBJ00	bg	-4.13202e-08
SUBJ00	bg	0.00134822
SUBJ00	bg	0.00829293
SUBJ00	bg	0.00595141
SUBJ00	bg	0.0160838
SUBJ00	bg	0.0336446
SUBJ00	bg	0.0366973
SUBJ00	bg	0.00456425
SUBJ00	bg	0.0528755
SUBJ00	bg	0.03647
SUBJ00	bg	0.00217827
SUBJ00	bg	0.00195344
SUBJ00	bg	0.0163547
SUBJ00	bg	0.00762711
SUBJ00	bg	0.00119832
SUBJ00	bg	0.0115688
SUBJ00	bg	0.0047704
SUBJ00	bg	0.00169204
SUBJ00	bg	0.00327705
SUBJ00	bg	0.0256673
SUBJ00	bg	0.00381678
SUBJ00	bg	5.55043e-07
SUBJ00	bg	0.00431037
SUBJ00	bg	0.00131192
SUBJ00	bg	0.000892717
SUBJ00	bg	0.0014803
SUBJ00	bg	-7.44389e-10
SUBJ00	bg	7.92826e-11
SUBJ00	bg	-0.00133988
SUBJ00	bg	0.00189686
SUBJ00	bg	-0.00333588
SUBJ00	bg	-3.13948e-07
SUBJ00	bg	0.00559257
SUBJ00	bg	3.64188e-09
SUBJ00	bg	0.00142863
SUBJ00	bg	0.00284342
SUBJ00	bg	0.00494855
SUBJ00	bg	0.0161434
SUBJ00	bg	0.0119972
SUBJ00	bg	0.0369504
SUBJ00	bg	0.0177042
SUBJ00	bg	0.0214366
SUBJ00	bg	0.00496793
SUBJ00	bg	0.0314355
SUBJ00	bg	0.0469285
SUBJ00	bg	0.0254199
SUBJ00	bg	4.36367e-09
SUBJ00	bg	2.4361e-10
SUBJ00	bg	0.0310226
SUBJ00	bg	0.00486254
SUBJ00	bg	0.0180024
SUBJ00	bg	0.0132095
SUBJ00	bg	0.0149505
SUBJ00	bg	0.00385922
SUBJ00	bg	9.10152e-08
SUBJ00	bg	0.0120872
SUBJ00	bg	0.000646151
SUBJ00	bg	2.85398e-11
SUBJ00	bg	0.00216689
SUBJ00	bg	0.00403477
SUBJ00	bg	0.00028908
SUBJ00	bg	0.00377221
SUBJ00	bg	0.00239083
SUBJ00	bg	-0.000398898
SUBJ00	bg	-1.74893e-08
SUBJ00	bg	8.25751e-05
SUBJ00	bg	0.00100355
SUBJ00	bg	0.00503533
SUBJ00	bg	0.0047738
SUBJ00	bg	0.00405182
SUBJ00	bg	0.00343333
SUBJ00	bg	0.000978566
SUBJ00	bg	0
SUBJ00	bg	0.00504384
SUBJ00	bg	0.0049778
SUBJ00	bg	0.0124358
SUBJ00	bg	8.06268e-11
SUBJ00	bg	0.00172563
SUBJ00	bg	0.000473625
SUBJ00	bg	0.000176931
SUBJ00	bg	0.00390257
SUBJ00	bg	0.0039908
SUBJ00	bg	-0.00226359
SUBJ00	bg	0.000384835
SUBJ00	bg	-8.46473e-05
SUBJ00	bg	1.42276e-06
SUBJ00	bg	0.00150795
SUBJ00	bg	0.0151351
SUBJ00	bg	0.00514574
SUBJ00	bg	0.00282756
SUBJ00	bg	2.03549e-07
SUBJ00	bg	0.00473414
SUBJ00	bg	0.000721167
SUBJ00	bg	0.00274969
SUBJ00	bg	2.4258e-11
SUBJ00	bg	2.22045e-16
SUBJ00	bg	7.2017e-05
SUBJ00	bg	7.53617e-11
SUBJ00	bg	0.00868856
SUBJ00	bg	-4.15583e-11
SUBJ00	bg	2.8092e-12
SUBJ00	bg	0.00723531
SUBJ00	bg	0.00836449
SUBJ00	bg	0.00193131
SUBJ00	bg	0.00499165
SUBJ00	bg	0.00407055
SUBJ00	bg	2.54149e-11
SUBJ00	bg	1.93202e-10
SUBJ00	bg	6.18467e-10
SUBJ00	bg	6.00253e-12
SUBJ00	bg	2.22045e-16
SUBJ00	bg	9.0586e-11
SUBJ00	bg	4.05947e-11
SUBJ00	bg	0.00125914
SUBJ00	bg	0.000159601
SUBJ00	bg	0.000988263
SUBJ00	bg	-0.000214142
SUBJ00	bg	-3.53892e-05
SUBJ00	bg	0.00356546
SUBJ00	bg	0.000355507
SUBJ00	bg	-1.56599e-10
SUBJ00	bg	0.00864459
SUBJ00	bg	0.018928
SUBJ00	bg	0.00334343
SUBJ00	bg	0.000887
SUBJ00	bg	0.0014262
SUBJ00	bg	0.00207229
SUBJ00	bg	0.000341699
SUBJ00	bg	0.00563152
SUBJ00	bg	0.000882542
SUBJ00	bg	0.000914858
SUBJ00	bg	-5.10036e-12
SUBJ00	bg	6.95e-13
SUBJ00	bg	3.26917e-11
SUBJ00	bg	-7.80176e-12
SUBJ00	bg	3.68854e-08
SUBJ00	bg	1.53655e-12
SUBJ00	bg	1.80489e-12
SUBJ00	bg	9.99201e-16
SUBJ00	bg	0.00223514
SUBJ00	bg	1.39465e-10
SUBJ00	bg	0.000500279
SUBJ00	bg	0.00161614
SUBJ00	bg	0.00114434
SUBJ00	bg	0.00834671
SUBJ00	bg	-0.00021615
SUBJ00	bg	0.0367252
SUBJ00	bg	0.030091
SUBJ00	bg	0.0121083
SUBJ00	bg	0.028902
SUBJ00	bg	0.00589199
SUBJ00	bg	0.00340063
SUBJ00	bg	0.00629716
SUBJ00	bg	1.53932e-12
SUBJ00	bg	0.00350146
SUBJ00	bg	0.0117878
SUBJ00	bg	0.00251142
SUBJ00	bg	0.00542222
SUBJ00	bg	0.00971028
SUBJ00	bg	2.16633e-11
SUBJ00	bg	0.00591857
SUBJ00	bg	0.00475056
SUBJ00	bg	0.0126713
SUBJ00	bg	0.00237628
SUBJ00	bg	2.15127e-10
SUBJ00	bg	1.78039e-10
SUBJ00	bg	6.34889e-10
SUBJ00	bg	0.0011961
SUBJ00	bg	0.00522734
SUBJ00	bg	1.25711e-10
SUBJ00	bg	4.76271e-11
SUBJ00	bg	0.00990324
SUBJ00	bg	0.00146415
SUBJ00	bg	0.000794961
SUBJ00	bg	0.00407966
SUBJ00	bg	3.67484e-14
SUBJ00	bg	0.00733397
SUBJ00	bg	0.00191517
SUBJ00	bg	0.0101603
SUBJ00	bg	0.00179569
SUBJ00	bg	0.00142956
SUBJ00	bg	7.37174e-09
SUBJ00	bg	0.000357478
SUBJ00	bg	0.0018725
SUBJ00	bg	0.00502941
SUBJ00	bg	0.0117836
SUBJ00	bg	0.00517605
SUBJ00	bg	4.96181e-12
SUBJ00	bg	1.38782e-09
SUBJ00	bg	0.00861862
SUBJ00	bg	9.39959e-12
SUBJ00	bg	0.00361005
SUBJ00	bg	0.0164875
SUBJ00	bg	0.0271194
SUBJ00	bg	0.00262147
SUBJ00	bg	3.97272e-11
SUBJ00	bg	2.44114e-08
SUBJ00	bg	0.00196664
SUBJ00	bg	0.00413424
SUBJ00	bg	4.66197e-09
SUBJ00	bg	0.0127113
SUBJ00	bg	0.016904
SUBJ00	bg	0.00292055
SUBJ00	bg	0.00672257
SUBJ00	bg	0.00319988
SUBJ00	bg	3.97098e-09
SUBJ00	bg	0.00066973
SUBJ00	bg	0.00783411
SUBJ00	bg	0.00297425
SUBJ00	bg	0.00194852
SUBJ00	bg	0.00165601
SUBJ00	bg	3.42271e-11
SUBJ00	bg	0.0112489
SUBJ00	bg	2.54241e-14
SUBJ00	bg	0.00318727
SUBJ00	bg	1.31953e-10
SUBJ00	bg	2.65742e-11
SUBJ00	bg	0.00522628
SUBJ00	bg	0.00439413
SUBJ00	bg	5.92986e-11
SUBJ00	bg	0.00194845
SUBJ00	res	0.00514175
SUBJ00	res	0.000204442
SUBJ00	res	0.0040343
SUBJ00	res	0.00548535
SUBJ00	res	5.1508e-10
SUBJ00	res	0.00112362
SUBJ00	res	1.05737e-10
SUBJ00	res	5.99475e-11
SUBJ00	res	0.0304447
SUBJ00	res	0.00529776
SUBJ00	res	7.88051e-09
SUBJ00	res	0.0223573
SUBJ00	res	0.0059855
SUBJ00	res	0.000806385
SUBJ00	res	5.61562e-09
SUBJ00	res	0.0224112
SUBJ00	res	0.00378519
SUBJ00	res	0.00648346
SUBJ00	res	0.00381066
SUBJ00	res	0.0114495
SUBJ00	res	-1.53766e-12
SUBJ00	res	4.08196e-12
SUBJ00	res	5.25649e-10
SUBJ00	res	0.00365891
SUBJ00	res	0.00539536
SUBJ00	res	0.000138464
SUBJ00	res	0.00689743
SUBJ00	res	0.0141448
SUBJ00	res	0.00461083
SUBJ00	res	0.00264308
SUBJ00	res	4.45637e-11
SUBJ00	res	0.00229278
SUBJ00	res	0.016496
SUBJ00	res	0.0127192
SUBJ00	res	0.0190957
SUBJ00	res	0.0126113
SUBJ00	res	0.00271416
SUBJ00	res	4.44089e-16
SUBJ00	res	0.00463841
SUBJ00	res	0.0067244
SUBJ00	res	0.00827609
SUBJ00	res	0.00502643
SUBJ00	res	0.0136434
SUBJ00	res	0.00828692
SUBJ00	res	0.00754366
SUBJ00	res	0.00804707
SUBJ00	res	0.0140148
SUBJ00	res	0.0121529
SUBJ00	res	0.00849771
SUBJ00	res	0.00492008
SUBJ00	res	-3.79792e-11
SUBJ00	res	0.00329691
SUBJ00	res	0.00264798
SUBJ00	res	0.00341408
SUBJ00	res	0.00350271
SUBJ00	res	-5.94987e-05
SUBJ00	res	-0.000332937
SUBJ00	res	-2.95725e-08
SUBJ00	res	1.10059e-08
SUBJ00	res	0.00148498
SUBJ00	res	0.00768331
SUBJ00	res	0.000162089
SUBJ00	res	5.91326e-11
SUBJ00	res	0.00931213
SUBJ00	res	0.000513996
SUBJ00	res	0.00742794
SUBJ00	res	0.0117931
SUBJ00	res	0.00106389
SUBJ00	res	0.0123327
SUBJ00	res	0.00155474
SUBJ00	res	0.0127204
SUBJ00	res	0.000721268
SUBJ00	res	0.0104136
SUBJ00	res	0.00342567
SUBJ00	res	0.0048621
SUBJ00	res	0.0171796
SUBJ00	res	0.00972643
SUBJ00	res	0.0127183
SUBJ00	res	0.0164937
SUBJ00	res	0.0187016
SUBJ00	res	0.00222533
SUBJ00	res	0.0140623
SUBJ00	res	0.0185277
SUBJ00	res	0.0132353
SUBJ00	res	0.015881
SUBJ00	res	0.013677
SUBJ00	res	0.00511281
SUBJ00	res	0.00723094
SUBJ00	res	-8.82702e-10
SUBJ00	res	3.08103e-08
SUBJ00	res	3.70459e-12
SUBJ00	res	0.00845409
SUBJ00	res	0.00212169
SUBJ00	res	0.00438952
SUBJ00	res	0.00199274
SUBJ00	res	0.0132308
SUBJ00	res	0.00927059
SUBJ00	res	0.0118887
SUBJ00	res	0.00562405
SUBJ00	res	0.0045578
SUBJ00	res	0.00442008
SUBJ00	res	0.000419056
SUBJ00	res	0.0331185
SUBJ00	res	0.00154935
SUBJ00	res	0.0274659
SUBJ00	res	0.0211549
SUBJ00	res	0.00184666
SUBJ00	res	0.00214901
SUBJ00	res	0.00143552
SUBJ00	res	0.000556999
SUBJ00	res	0.00817894
SUBJ00	res	0.00739477
SUBJ00	res	0.010035
SUBJ00	res	0.00782372
SUBJ00	res	0.0101086
SUBJ00	res	0.01007
SUBJ00	res	0.0157794
SUBJ00	res	0.0173872
SUBJ00	res	0.0181988
SUBJ00	res	0.0039431
SUBJ00	res	0.0110002
SUBJ00	res	0.00659245
SUBJ00	res	0.00760613
SUBJ00	res	0.00729355
SUBJ00	res	-0.000548188
SUBJ00	res	0.00169354
SUBJ00	res	0.00502357
SUBJ00	res	0.000348679
SUBJ00	res	0.00479666
SUBJ00	res	-9.97631e-08
SUBJ00	res	8.11018e-13
SUBJ00	res	0.00775632
SUBJ00	res	0.00870934
SUBJ00	res	7.77156e-16
SUBJ00	res	0.0181351
SUBJ00	res	0.00189741
SUBJ00	res	0.0101145
SUBJ00	res	0.00431742
SUBJ00	res	2.47324e-08
SUBJ00	res	0.00808638
SUBJ00	res	-0.000361309
SUBJ00	res	0.00219765
SUBJ00	res	0.00562007
SUBJ00	res	0.000364637
SUBJ00	res	0.0117422
SUBJ00	res	0.00428408
SUBJ00	res	0.0124568
SUBJ00	res	0.0124689
SUBJ00	res	0.0038331
SUBJ00	res	0.00787092
SUBJ00	res	0.00467779
SUBJ00	res	0.0130624
SUBJ00	res	0.00630887
SUBJ00	res	0.00231462
SUBJ00	res	0.00339673
SUBJ00	res	0.00897496
SUBJ00	res	0.000813143
SUBJ00	res	2.22045e-16
SUBJ00	res	0.00698897
SUBJ00	res	0.00812808
SUBJ00	res	3.72369e-13
SUBJ00	res	0.00925545
SUBJ00	res	0.012591
SUBJ00	res	0.00475369
SUBJ00	res	0.00621915
SUBJ00	res	0.0111031
SUBJ00	res	0.013507
SUBJ00	res	0.00716349
SUBJ00	res	0.00956956
SUBJ00	res	0.0155188
SUBJ00	res	0.00708706
SUBJ00	res	0.00214811
SUBJ00	res	0.0168688
SUBJ00	res	0.00162151
SUBJ00	res	0.00200283
SUBJ00	res	0.0166472
SUBJ00	res	0.0351615
SUBJ00	res	0.0209396
SUBJ00	res	0.0128349
SUBJ00	res	0.00956362
SUBJ00	res	0.00399052
SUBJ00	res	0.0038608
SUBJ00	res	0.0019158
SUBJ00	res	0.0158021
SUBJ00	res	0.0167109
SUBJ00	res	0.00843124
SUBJ00	res	0.00301577
SUBJ00	res	0.0122305
SUBJ00	res	0.00969561
SUBJ00	res	0.00872526
SUBJ00	res	0.00133022
SUBJ00	res	0.0166595
SUBJ00	res	0.00408253
SUBJ00	res	0.00920904
SUBJ00	res	7.31489e-11
SUBJ00	res	0.0079072
SUBJ00	res	0.0132147
SUBJ00	res	0.00406741
SUBJ00	res	0.00831566
SUBJ00	res	0.00310154
SUBJ00	res	0.0105194
SUBJ00	res	0.00576423
SUBJ00	res	0.0073806
SUBJ00	res	0.00327441
SUBJ00	res	0.00659165
SUBJ00	res	0.00528
SUBJ00	res	0.0208167
SUBJ00	res	0.00892895
SUBJ00	res	0.0028248
SUBJ00	res	0.00765887
SUBJ00	res	0.000256369
SUBJ00	res	0.00149646
SUBJ00	res	6.46863e-09
SUBJ00	res	0.000287014
SUBJ00	res	0.00654147
SUBJ00	res	7.84928e-14
SUBJ00	res	-3.39411e-11
SUBJ00	res	0.0102569
SUBJ00	res	0.00736405
SUBJ00	res	0.00987608
SUBJ00	res	0.0173294
SUBJ00	res	0.0238273
SUBJ00	res	0.0348701
SUBJ00	res	0.0107494
SUBJ00	res	0.0254459
SUBJ00	res	0.00654008
SUBJ00	res	0.0104404
SUBJ00	res	0.0101629
SUBJ00	res	0.0198659
SUBJ00	res	0.00187719
SUBJ00	res	0.00844217
SUBJ00	res	0.0205562
SUBJ00	res	-0.00108105
SUBJ00	res	0.00750618
SUBJ00	res	3.45175e-09
SUBJ00	res	1.33227e-15
SUBJ00	res	0.00273229
SUBJ00	res	3.80415e-07
SUBJ00	res	0.0320971
SUBJ00	res	0.0317728
SUBJ00	res	0.0182474
SUBJ00	res	-0.00291241
SUBJ00	res	0.0190565
SUBJ00	res	0.00660586
SUBJ00	res	0.0271074
SUBJ00	res	0.0230969
SUBJ00	res	0.0258415
SUBJ00	res	0.0136631
SUBJ00	res	5.77371e-08
SUBJ00	res	0.000801636
SUBJ00	res	0.0203451
SUBJ00	res	0.0261905
SUBJ00	res	0.0112304
SUBJ00	res	0.0262501
SUBJ00	res	0.0206845
SUBJ00	res	0.0249638
SUBJ00	res	0.012969
SUBJ00	res	0.0115163
SUBJ00	res	1.55431e-15
SUBJ00	res	0.00632492
SUBJ00	res	0.00510979
SUBJ00	res	0.00903073
SUBJ00	res	0.0134076
SUBJ00	res	0.0310799
SUBJ00	res	0.00733805
SUBJ00	res	0.00501117
SUBJ00	res	0.00772954
SUBJ00	res	0.0138166
SUBJ00	res	0.00633792
SUBJ00	res	0.0105694
SUBJ00	res	0.0175265
SUBJ00	res	0.022862
SUBJ00	res	0.0114274
SUBJ00	res	0.00791037
SUBJ00	res	0.0105957
SUBJ00	res	0.0174847
SUBJ00	res	0.00574213
SUBJ00	res	0.0237853
SUBJ00	res	0.011889
SUBJ00	res	0.0118481
SUBJ00	res	0.0100428
SUBJ00	res	0.0169639
SUBJ00	res	0.020448
SUBJ00	res	0.0334904
SUBJ00	res	0.0135543
SUBJ00	res	0.023487
SUBJ00	res	0.000797868
SUBJ00	res	0.00113887
SUBJ00	res	0.0098293
SUBJ00	res	0.00378655
SUBJ00	res	0.0189368
SUBJ00	res	0.0169945
SUBJ00	res	0.00208567
SUBJ00	res	0.00831379
SUBJ00	res	0.0164961
SUBJ00	res	0.00471098
SUBJ00	res	0.00776439
SUBJ00	res	0.0123902
SUBJ00	res	0.00587837
SUBJ00	res	0.0358166
SUBJ00	res	0.02278
SUBJ00	res	0.00385402
SUBJ00	res	0.00501981
SUBJ00	res	0.00870706
SUBJ00	res	0.00667905
SUBJ00	res	0.00147278
SUBJ00	res	0.0108454
SUBJ00	res	0.003003
SUBJ00	res	5.09236e-05
SUBJ00	res	0.000443772
SUBJ00	res	0.00552038
SUBJ00	res	0.00452203
SUBJ00	res	0.00849672
SUBJ00	res	9.18359e-11
SUBJ00	res	5.55112e-16
SUBJ00	res	2.53878e-08
SUBJ00	res	0.000571275
SUBJ00	res	0.00671549
SUBJ00	res	5.55112e-16
SUBJ00	res	1.69566e-10
SUBJ00	res	0.00282232
SUBJ00	res	1.1287e-08
SUBJ00	res	-7.05067e-09
SUBJ00	res	1.07692e-14
SUBJ00	res	1.09801e-13
SUBJ00	res	3.07709e-07
SUBJ00	res	0.00314465
SUBJ00	res	8.08685e-09
SUBJ00	res	3.68361e-11
SUBJ00	res	0.00193437
SUBJ00	res	4.77677e-10
SUBJ00	res	-6.19567e-10
SUBJ00	res	1.26565e-14
SUBJ00	res	0.00135709
SUBJ00	res	0.00117774
SUBJ00	res	0.00566545
SUBJ00	res	-0.00115876
SUBJ00	res	3.2363e-13
SUBJ00	res	2.33147e-15
SUBJ00	res	0.00323316
SUBJ00	res	0.00168846
SUBJ00	res	0.00134873
SUBJ00	res	0.00880415
SUBJ00	res	0.014469
SUBJ00	res	0.00809633
SUBJ00	res	0.000401647
SUBJ00	res	0.00106634
SUBJ00	res	0.00673706
SUBJ00	res	0.00488214
SUBJ00	res	0.00783563
SUBJ00	res	0.0206909
SUBJ00	res	0.00633645
SUBJ00	res	0.00239067
SUBJ00	res	7.56733e-08
SUBJ00	res	0.0334209
SUBJ00	res	0.035304
SUBJ00	res	0.0154573
SUBJ00	res	0.0178301
SUBJ00	res	0.0405314
SUBJ00	res	0.0430968
SUBJ00	res	0.0177964
SUBJ00	res	0.019144
SUBJ00	res	0.00864973
SUBJ00	res	1.74098e-07
SUBJ00	res	0.00431675
SUBJ00	res	0.0117368
SUBJ00	res	0.0076344
SUBJ00	res	0.00601188
SUBJ00	res	0.0130595
SUBJ00	res	0.000248075
SUBJ00	res	0.0115335
SUBJ00	res	0.0300788
SUBJ00	res	0.000616752
SUBJ00	res	0.00325507
SUBJ00	res	-9.63203e-11
SUBJ00	res	3.38622e-10
SUBJ00	res	0.00345412
SUBJ00	res	1.7308e-10
SUBJ00	res	0.00179582
SUBJ00	res	0.00177349
SUBJ00	res	-1.39628e-08
SUBJ00	res	0.00998287
SUBJ00	res	1.77276e-07
SUBJ00	res	0.00353606
SUBJ00	res	0
SUBJ00	res	-1.12075e-08
SUBJ00	res	-2.66454e-15
SUBJ00	res	5.21432e-11
SUBJ00	res	-2.22045e-16
SUBJ00	res	8.46611e-09
SUBJ00	res	1.90255e-10
SUBJ00	res	-8.53717e-12
SUBJ00	res	-1.31879e-09
SUBJ00	res	7.77156e-14
SUBJ00	res	0
SUBJ00	res	4.54293e-10
SUBJ00	res	-6.15619e-12
SUBJ00	res	0.000413525
SUBJ00	res	0.0131169
SUBJ00	res	0.00697159
SUBJ00	res	0.00382653
SUBJ00	res	4.15929e-10
SUBJ00	res	0.00442033
SUBJ00	res	2.94823e-08
SUBJ00	res	0.0132906
SUBJ00	res	0.0316278
SUBJ00	res	0.00627491
SUBJ00	res	0
SUBJ00	res	0.0291897
SUBJ00	res	0.0109833
SUBJ00	res	5.05357e-10
SUBJ00	res	0.0112845
SUBJ00	res	0.0105695
SUBJ00	res	0.00393757
SUBJ00	res	0.00557454
SUBJ00	res	0.00839547
SUBJ00	res	0.00536839
SUBJ00	res	9.14935e-13
SUBJ00	res	0.00481664
SUBJ00	res	0.00197415
SUBJ00	res	0.00377331
SUBJ00	res	-1.53788e-12
SUBJ00	res	0.0083264
SUBJ00	res	5.55112e-16
SUBJ00	res	0.00176505
SUBJ00	res	2.15473e-11
SUBJ00	res	0.00293736
[truncated: 54,161 more rows]

## Sheet: Figure6
subjects	models	rois	performance
SUBJ00	thirdOrder	PAC	0.017068
SUBJ00	thirdOrder	PAC	0.00016297
SUBJ00	thirdOrder	PAC	0.0120065
SUBJ00	thirdOrder	PAC	0.0219661
SUBJ00	thirdOrder	PAC	0.000127276
SUBJ00	thirdOrder	PAC	0.00855865
SUBJ00	thirdOrder	PAC	0.0021595
SUBJ00	thirdOrder	PAC	0.0410838
SUBJ00	thirdOrder	PAC	0.0243337
SUBJ00	thirdOrder	PAC	0.0206271
SUBJ01	thirdOrder	PAC	0.0184917
SUBJ01	thirdOrder	PAC	0.00426588
SUBJ01	thirdOrder	PAC	0.00013046
SUBJ02	thirdOrder	PAC	0.000142168
SUBJ02	thirdOrder	PAC	0.000192524
SUBJ02	thirdOrder	PAC	0.000133979
SUBJ02	thirdOrder	PAC	0.00596373
SUBJ02	thirdOrder	PAC	0.000155413
SUBJ02	thirdOrder	PAC	0.0322721
SUBJ02	thirdOrder	PAC	0.0285209
SUBJ02	thirdOrder	PAC	0.00246636
SUBJ03	thirdOrder	PAC	0.0173475
SUBJ03	thirdOrder	PAC	0.0113557
SUBJ03	thirdOrder	PAC	0.031149
SUBJ03	thirdOrder	PAC	0.0120106
SUBJ03	thirdOrder	PAC	0.0214716
SUBJ03	thirdOrder	PAC	0.0421036
SUBJ03	thirdOrder	PAC	0.0317063
SUBJ03	thirdOrder	PAC	0.0184117
SUBJ03	thirdOrder	PAC	0.0374531
SUBJ03	thirdOrder	PAC	0.0250975
SUBJ03	thirdOrder	PAC	0.04783
SUBJ03	thirdOrder	PAC	0.0650717
SUBJ03	thirdOrder	PAC	0.0304273
SUBJ03	thirdOrder	PAC	0.0215781
SUBJ03	thirdOrder	PAC	0.0351604
SUBJ03	thirdOrder	PAC	0.045125
SUBJ03	thirdOrder	PAC	0.0441587
SUBJ03	thirdOrder	PAC	0.0244341
SUBJ03	thirdOrder	PAC	0.0486021
SUBJ03	thirdOrder	PAC	0.0196865
SUBJ04	thirdOrder	PAC	0.0183447
SUBJ04	thirdOrder	PAC	0.0261775
SUBJ04	thirdOrder	PAC	0.0026663
SUBJ04	thirdOrder	PAC	0.000171769
SUBJ04	thirdOrder	PAC	0.000158294
SUBJ04	thirdOrder	PAC	0.00400892
SUBJ04	thirdOrder	PAC	0.00486991
SUBJ04	thirdOrder	PAC	0.00614991
SUBJ04	thirdOrder	PAC	0.00891168
SUBJ04	thirdOrder	PAC	0.00236832
SUBJ04	thirdOrder	PAC	0.0105401
SUBJ04	thirdOrder	PAC	0.00394909
SUBJ04	thirdOrder	PAC	0.00717553
SUBJ04	thirdOrder	PAC	0.000155671
SUBJ04	thirdOrder	PAC	0.00550926
SUBJ04	thirdOrder	PAC	0.0119883
SUBJ04	thirdOrder	PAC	0.000126339
SUBJ05	thirdOrder	PAC	0.0182863
SUBJ05	thirdOrder	PAC	0.0303354
SUBJ05	thirdOrder	PAC	0.000101625
SUBJ05	thirdOrder	PAC	0.000103258
SUBJ05	thirdOrder	PAC	0.000162814
SUBJ05	thirdOrder	PAC	0.000207127
SUBJ05	thirdOrder	PAC	0.0392073
SUBJ05	thirdOrder	PAC	0.0372008
SUBJ05	thirdOrder	PAC	0.0173517
SUBJ05	thirdOrder	PAC	0.0310699
SUBJ05	thirdOrder	PAC	0.0133081
SUBJ05	thirdOrder	PAC	0.0181872
SUBJ05	thirdOrder	PAC	0.0487697
SUBJ05	thirdOrder	PAC	0.0499104
SUBJ06	thirdOrder	PAC	0.00623772
SUBJ06	thirdOrder	PAC	0.0138582
SUBJ06	thirdOrder	PAC	0.0284441
SUBJ06	thirdOrder	PAC	0.0437085
SUBJ06	thirdOrder	PAC	0.0831971
SUBJ06	thirdOrder	PAC	0.0548666
SUBJ06	thirdOrder	PAC	0.050655
SUBJ06	thirdOrder	PAC	0.0315492
SUBJ06	thirdOrder	PAC	0.0194936
SUBJ06	thirdOrder	PAC	0.0342955
SUBJ06	thirdOrder	PAC	0.0269951
SUBJ06	thirdOrder	PAC	0.0879177
SUBJ06	thirdOrder	PAC	0.0295392
SUBJ06	thirdOrder	PAC	0.0366438
SUBJ06	thirdOrder	PAC	0.0861534
SUBJ06	thirdOrder	PAC	0.0422616
SUBJ06	thirdOrder	PAC	0.0178004
SUBJ06	thirdOrder	PAC	0.0195385
SUBJ06	thirdOrder	PAC	0.0165621
SUBJ06	thirdOrder	PAC	0.0441354
SUBJ06	thirdOrder	PAC	0.000123766
SUBJ06	thirdOrder	PAC	0.0292084
SUBJ06	thirdOrder	PAC	0.00188734
SUBJ06	thirdOrder	PAC	0.00554417
SUBJ06	thirdOrder	PAC	0.0421238
SUBJ06	thirdOrder	PAC	0.0722594
SUBJ06	thirdOrder	PAC	0.00303425
SUBJ06	thirdOrder	PAC	0.000150963
SUBJ06	thirdOrder	PAC	0.0281919
SUBJ06	thirdOrder	PAC	0.0169281
SUBJ06	thirdOrder	PAC	0.0380224
SUBJ06	thirdOrder	PAC	0.0122719
SUBJ06	thirdOrder	PAC	0.0134
SUBJ06	thirdOrder	PAC	0.0330099
SUBJ06	thirdOrder	PAC	0.0264385
SUBJ06	thirdOrder	PAC	0.00855907
SUBJ06	thirdOrder	PAC	0.0321164
SUBJ06	thirdOrder	PAC	0.0100808
SUBJ06	thirdOrder	PAC	0.00598245
SUBJ06	thirdOrder	PAC	0.0204821
SUBJ06	thirdOrder	PAC	0.0240428
SUBJ06	thirdOrder	PAC	0.000174263
SUBJ06	thirdOrder	PAC	0.0259818
SUBJ06	thirdOrder	PAC	0.000107698
SUBJ06	thirdOrder	PAC	0.0101879
SUBJ06	thirdOrder	PAC	0.0101344
SUBJ06	thirdOrder	PAC	0.0143828
SUBJ06	thirdOrder	PAC	0.0366027
SUBJ06	thirdOrder	PAC	0.0240136
SUBJ06	thirdOrder	PAC	0.00011056
SUBJ06	thirdOrder	PAC	0.0155918
SUBJ06	thirdOrder	PAC	0.00942023
SUBJ06	thirdOrder	PAC	0.0247503
SUBJ06	thirdOrder	PAC	0.0147626
SUBJ06	thirdOrder	PAC	0.017933
SUBJ06	thirdOrder	PAC	0.0155093
SUBJ07	thirdOrder	PAC	0.049585
SUBJ07	thirdOrder	PAC	0.00665748
SUBJ07	thirdOrder	PAC	0.0110605
SUBJ07	thirdOrder	PAC	0.0090418
SUBJ07	thirdOrder	PAC	0.000125014
SUBJ07	thirdOrder	PAC	0.000110446
SUBJ07	thirdOrder	PAC	0.000116375
SUBJ07	thirdOrder	PAC	0.01284
SUBJ07	thirdOrder	PAC	0.0141704
SUBJ07	thirdOrder	PAC	0.0354871
SUBJ07	thirdOrder	PAC	0.0348392
SUBJ07	thirdOrder	PAC	0.0306922
SUBJ08	thirdOrder	PAC	0.0110019
SUBJ08	thirdOrder	PAC	0.025936
SUBJ08	thirdOrder	PAC	0.00442701
SUBJ08	thirdOrder	PAC	0.0233375
SUBJ08	thirdOrder	PAC	0.0436965
SUBJ09	thirdOrder	PAC	0.000101104
SUBJ09	thirdOrder	PAC	0.0144619
SUBJ09	thirdOrder	PAC	0.0161011
SUBJ09	thirdOrder	PAC	0.0373387
SUBJ09	thirdOrder	PAC	0.000124029
SUBJ09	thirdOrder	PAC	0.000110817
SUBJ09	thirdOrder	PAC	0.0205318
SUBJ09	thirdOrder	PAC	0.00479169
SUBJ09	thirdOrder	PAC	0.0285852
SUBJ09	thirdOrder	PAC	0.0527847
SUBJ09	thirdOrder	PAC	0.015247
SUBJ09	thirdOrder	PAC	0.00884142
SUBJ09	thirdOrder	PAC	0.0467941
SUBJ09	thirdOrder	PAC	0.000138214
SUBJ09	thirdOrder	PAC	0.000116528
SUBJ09	thirdOrder	PAC	0.000187745
SUBJ09	thirdOrder	PAC	0.0156707
SUBJ09	thirdOrder	PAC	0.040799
SUBJ09	thirdOrder	PAC	0.0283832
SUBJ09	thirdOrder	PAC	0.0351512
SUBJ09	thirdOrder	PAC	0.0690329
SUBJ09	thirdOrder	PAC	0.0416438
SUBJ09	thirdOrder	PAC	0.0561313
SUBJ10	thirdOrder	PAC	0.0246742
SUBJ10	thirdOrder	PAC	0.0212782
SUBJ10	thirdOrder	PAC	0.0170238
SUBJ10	thirdOrder	PAC	0.0312503
SUBJ10	thirdOrder	PAC	0.00115352
SUBJ10	thirdOrder	PAC	0.00150929
SUBJ10	thirdOrder	PAC	0.000111768
SUBJ10	thirdOrder	PAC	0.0159769
SUBJ10	thirdOrder	PAC	0.0325839
SUBJ10	thirdOrder	PAC	0.000132582
SUBJ10	thirdOrder	PAC	0.000230234
SUBJ10	thirdOrder	PAC	0.000249696
SUBJ10	thirdOrder	PAC	0.0349353
SUBJ10	thirdOrder	PAC	0.0501906
SUBJ10	thirdOrder	PAC	0.0292204
SUBJ10	thirdOrder	PAC	0.0523083
SUBJ10	thirdOrder	PAC	0.01408
SUBJ10	thirdOrder	PAC	0.0393032
SUBJ10	thirdOrder	PAC	0.0333637
SUBJ10	thirdOrder	PAC	0.0300692
SUBJ10	thirdOrder	PAC	0.0530582
SUBJ10	thirdOrder	PAC	0.0818631
SUBJ10	thirdOrder	PAC	0.053275
SUBJ10	thirdOrder	PAC	0.0190803
SUBJ10	thirdOrder	PAC	0.0142914
SUBJ10	thirdOrder	PAC	0.0242407
SUBJ10	thirdOrder	PAC	9.50785e-05
SUBJ10	thirdOrder	PAC	0.0306215
SUBJ10	thirdOrder	PAC	0.0274434
SUBJ10	thirdOrder	PAC	0.0173462
SUBJ10	thirdOrder	PAC	0.0242044
SUBJ10	thirdOrder	PAC	0.00955935
SUBJ10	thirdOrder	PAC	0.0114299
SUBJ00	semantic	PAC	0.0166755
SUBJ00	semantic	PAC	2.08244e-06
SUBJ00	semantic	PAC	0.00982839
SUBJ00	semantic	PAC	1.69159e-06
SUBJ00	semantic	PAC	0.000898689
SUBJ00	semantic	PAC	0.00130245
SUBJ01	semantic	PAC	0.00288008
SUBJ01	semantic	PAC	0.0180818
SUBJ01	semantic	PAC	0.00893631
SUBJ01	semantic	PAC	0.00875043
SUBJ01	semantic	PAC	0.0129748
SUBJ01	semantic	PAC	0.0214878
SUBJ01	semantic	PAC	0.0204292
SUBJ01	semantic	PAC	0.0206859
SUBJ01	semantic	PAC	0.0181627
SUBJ01	semantic	PAC	0.029121
SUBJ01	semantic	PAC	0.0238113
SUBJ01	semantic	PAC	0.000134302
SUBJ01	semantic	PAC	0.0110139
SUBJ01	semantic	PAC	0.0159394
SUBJ01	semantic	PAC	0.0182941
SUBJ01	semantic	PAC	0.00974163
SUBJ01	semantic	PAC	0.0230142
SUBJ01	semantic	PAC	0.000115416
SUBJ01	semantic	PAC	0.0282367
SUBJ01	semantic	PAC	0.0269374
SUBJ01	semantic	PAC	0.0382401
SUBJ01	semantic	PAC	0.0200311
SUBJ02	semantic	PAC	0.000111446
SUBJ02	semantic	PAC	0.0207292
SUBJ02	semantic	PAC	0.0131326
SUBJ02	semantic	PAC	0.0143867
SUBJ02	semantic	PAC	0.0108835
SUBJ02	semantic	PAC	0.0243647
SUBJ02	semantic	PAC	0.0113806
SUBJ02	semantic	PAC	0.0177685
SUBJ02	semantic	PAC	3.05234e-06
SUBJ02	semantic	PAC	0.00882992
SUBJ02	semantic	PAC	1.0319e-05
SUBJ02	semantic	PAC	0.000207806
SUBJ02	semantic	PAC	0.0132759
SUBJ02	semantic	PAC	0.0231405
SUBJ02	semantic	PAC	0.00553646
SUBJ02	semantic	PAC	0.000101354
SUBJ02	semantic	PAC	0.0297767
SUBJ02	semantic	PAC	0.0155804
SUBJ02	semantic	PAC	0.00683968
SUBJ02	semantic	PAC	0.010867
SUBJ02	semantic	PAC	0.00955913
SUBJ02	semantic	PAC	0.0184564
SUBJ03	semantic	PAC	0.0165386
SUBJ03	semantic	PAC	0.0129973
SUBJ03	semantic	PAC	0.000945568
SUBJ03	semantic	PAC	0.0118361
SUBJ03	semantic	PAC	0.0103915
SUBJ03	semantic	PAC	0.00994365
SUBJ03	semantic	PAC	0.00695347
SUBJ03	semantic	PAC	0.0105721
SUBJ03	semantic	PAC	0.0400705
SUBJ03	semantic	PAC	0.0116414
SUBJ03	semantic	PAC	0.00609514
SUBJ03	semantic	PAC	0.0230702
SUBJ03	semantic	PAC	0.0405674
SUBJ03	semantic	PAC	0.0509161
SUBJ03	semantic	PAC	0.0180535
SUBJ03	semantic	PAC	0.0227241
SUBJ03	semantic	PAC	0.0277498
SUBJ03	semantic	PAC	0.0178275
SUBJ03	semantic	PAC	0.0192258
SUBJ03	semantic	PAC	0.0218849
SUBJ03	semantic	PAC	0.0285669
SUBJ03	semantic	PAC	0.0303762
SUBJ03	semantic	PAC	0.0224475
SUBJ03	semantic	PAC	0.00929758
SUBJ03	semantic	PAC	0.0435676
SUBJ03	semantic	PAC	0.0199279
SUBJ03	semantic	PAC	0.00864015
SUBJ03	semantic	PAC	0.00680642
SUBJ03	semantic	PAC	0.0304462
SUBJ03	semantic	PAC	0.034962
SUBJ03	semantic	PAC	0.0118184
SUBJ03	semantic	PAC	0.00285501
SUBJ03	semantic	PAC	0.0124395
SUBJ03	semantic	PAC	0.0574637
SUBJ03	semantic	PAC	0.0128746
SUBJ03	semantic	PAC	0.0288484
SUBJ03	semantic	PAC	0.0395583
SUBJ03	semantic	PAC	0.02368
SUBJ03	semantic	PAC	0.0170856
SUBJ03	semantic	PAC	0.00946719
SUBJ03	semantic	PAC	0.00750747
SUBJ03	semantic	PAC	0.0232283
SUBJ03	semantic	PAC	0.0125242
SUBJ03	semantic	PAC	0.0142211
SUBJ03	semantic	PAC	0.0203659
SUBJ03	semantic	PAC	0.0250149
SUBJ03	semantic	PAC	0.0253385
SUBJ03	semantic	PAC	0.0153187
SUBJ03	semantic	PAC	0.0283789
SUBJ03	semantic	PAC	0.0115351
SUBJ03	semantic	PAC	0.0148192
SUBJ03	semantic	PAC	0.0135749
SUBJ03	semantic	PAC	0.0208913
SUBJ04	semantic	PAC	0.00479053
SUBJ04	semantic	PAC	0.0216476
SUBJ04	semantic	PAC	0.0119376
SUBJ04	semantic	PAC	0.000155976
SUBJ04	semantic	PAC	0.0083911
SUBJ04	semantic	PAC	0.0170803
SUBJ04	semantic	PAC	0.00703185
SUBJ04	semantic	PAC	0.0108391
SUBJ04	semantic	PAC	0.000135272
SUBJ04	semantic	PAC	0.0112699
SUBJ04	semantic	PAC	0.0125097
SUBJ04	semantic	PAC	1.21258e-06
SUBJ04	semantic	PAC	0.0310821
SUBJ04	semantic	PAC	0.0206746
SUBJ04	semantic	PAC	0.0157854
SUBJ04	semantic	PAC	0.0154719
SUBJ04	semantic	PAC	0.0117881
SUBJ04	semantic	PAC	0.00786072
SUBJ04	semantic	PAC	0.0283335
SUBJ04	semantic	PAC	0.0225101
SUBJ04	semantic	PAC	0.0207446
SUBJ04	semantic	PAC	7.26492e-05
SUBJ04	semantic	PAC	0.0100536
SUBJ04	semantic	PAC	0.0179962
SUBJ04	semantic	PAC	0.020972
SUBJ04	semantic	PAC	0.0196684
SUBJ04	semantic	PAC	0.0189443
SUBJ04	semantic	PAC	0.0204351
SUBJ04	semantic	PAC	0.0161898
SUBJ04	semantic	PAC	0.0228575
SUBJ04	semantic	PAC	0.0169504
SUBJ04	semantic	PAC	0.0140207
SUBJ04	semantic	PAC	9.78452e-05
SUBJ04	semantic	PAC	8.77333e-05
SUBJ04	semantic	PAC	0.0144851
SUBJ04	semantic	PAC	0.0131992
SUBJ04	semantic	PAC	0.0124278
SUBJ04	semantic	PAC	0.0212289
SUBJ04	semantic	PAC	0.0139568
SUBJ04	semantic	PAC	0.00166121
SUBJ04	semantic	PAC	0.0177382
SUBJ04	semantic	PAC	0.0193472
SUBJ04	semantic	PAC	0.0267671
SUBJ04	semantic	PAC	0.017
SUBJ04	semantic	PAC	0.00984386
SUBJ04	semantic	PAC	0.0191689
SUBJ04	semantic	PAC	9.65825e-05
SUBJ04	semantic	PAC	0.0130565
SUBJ05	semantic	PAC	0.0217881
SUBJ05	semantic	PAC	0.0554778
SUBJ05	semantic	PAC	0.0247688
SUBJ05	semantic	PAC	0.0300453
SUBJ05	semantic	PAC	0.039447
SUBJ05	semantic	PAC	0.0307357
SUBJ05	semantic	PAC	0.0212846
SUBJ05	semantic	PAC	0.0240628
SUBJ05	semantic	PAC	0.0093756
SUBJ05	semantic	PAC	9.5867e-05
SUBJ05	semantic	PAC	0.0191401
SUBJ05	semantic	PAC	0.0208502
SUBJ05	semantic	PAC	0.0183785
SUBJ05	semantic	PAC	0.0150973
SUBJ05	semantic	PAC	0.00484253
SUBJ05	semantic	PAC	0.0085212
SUBJ05	semantic	PAC	0.0137241
SUBJ05	semantic	PAC	0.0207601
SUBJ05	semantic	PAC	0.0301224
SUBJ05	semantic	PAC	0.0278822
SUBJ05	semantic	PAC	0.0135899
SUBJ05	semantic	PAC	0.0267384
SUBJ05	semantic	PAC	0.0236265
SUBJ05	semantic	PAC	0.0472858
SUBJ05	semantic	PAC	0.00925956
SUBJ05	semantic	PAC	0.0162422
SUBJ05	semantic	PAC	0.00746983
SUBJ05	semantic	PAC	0.0199926
SUBJ05	semantic	PAC	0.0195097
SUBJ05	semantic	PAC	0.00909811
SUBJ05	semantic	PAC	0.0292233
SUBJ05	semantic	PAC	0.0181803
SUBJ05	semantic	PAC	0.0301347
SUBJ05	semantic	PAC	0.026503
SUBJ05	semantic	PAC	0.0313054
SUBJ05	semantic	PAC	0.0515826
SUBJ05	semantic	PAC	0.0246366
SUBJ05	semantic	PAC	0.0402905
SUBJ05	semantic	PAC	0.0583091
SUBJ05	semantic	PAC	0.03233
SUBJ05	semantic	PAC	0.0175496
SUBJ05	semantic	PAC	0.0309581
SUBJ05	semantic	PAC	0.0251225
SUBJ05	semantic	PAC	0.0881544
SUBJ05	semantic	PAC	0.0336616
SUBJ05	semantic	PAC	0.0314653
SUBJ05	semantic	PAC	0.0374633
SUBJ05	semantic	PAC	0.0619422
SUBJ05	semantic	PAC	0.0517673
SUBJ05	semantic	PAC	0.0255683
SUBJ05	semantic	PAC	0.0209402
SUBJ05	semantic	PAC	0.0342042
SUBJ06	semantic	PAC	0.0344701
SUBJ06	semantic	PAC	0.0279724
SUBJ06	semantic	PAC	0.0146483
SUBJ06	semantic	PAC	0.0256085
SUBJ06	semantic	PAC	0.0261152
SUBJ06	semantic	PAC	7.02366e-05
SUBJ06	semantic	PAC	0.011842
SUBJ06	semantic	PAC	0.0279569
SUBJ06	semantic	PAC	0.0379656
SUBJ06	semantic	PAC	0.0161765
SUBJ06	semantic	PAC	0.017363
SUBJ06	semantic	PAC	0.0351368
SUBJ06	semantic	PAC	0.0147517
SUBJ06	semantic	PAC	0.0360449
SUBJ06	semantic	PAC	0.000641877
SUBJ06	semantic	PAC	0.000182353
SUBJ06	semantic	PAC	0.000226684
SUBJ06	semantic	PAC	0.000786085
SUBJ06	semantic	PAC	0.000361055
SUBJ06	semantic	PAC	0.00751311
SUBJ06	semantic	PAC	0.014184
SUBJ06	semantic	PAC	0.000872023
SUBJ06	semantic	PAC	0.0185194
SUBJ06	semantic	PAC	0.00842084
SUBJ06	semantic	PAC	0.016098
SUBJ06	semantic	PAC	0.00643436
SUBJ06	semantic	PAC	0.0152325
SUBJ06	semantic	PAC	0.0113143
SUBJ06	semantic	PAC	0.0114315
SUBJ06	semantic	PAC	0.00897102
SUBJ06	semantic	PAC	0.0129498
SUBJ06	semantic	PAC	0.0137305
SUBJ06	semantic	PAC	0.00483772
SUBJ06	semantic	PAC	0.000291981
SUBJ06	semantic	PAC	0.0104266
SUBJ06	semantic	PAC	5.49399e-05
SUBJ06	semantic	PAC	2.45052e-05
SUBJ06	semantic	PAC	0.0232198
SUBJ06	semantic	PAC	0.0106806
SUBJ06	semantic	PAC	0.0130084
SUBJ06	semantic	PAC	0.00198703
SUBJ06	semantic	PAC	0.0379903
SUBJ06	semantic	PAC	0.0542276
SUBJ06	semantic	PAC	0.0614792
SUBJ06	semantic	PAC	0.0621757
SUBJ06	semantic	PAC	0.0224668
SUBJ06	semantic	PAC	0.0199058
SUBJ06	semantic	PAC	0.0329714
SUBJ06	semantic	PAC	0.0177035
SUBJ06	semantic	PAC	0.00834822
SUBJ06	semantic	PAC	0.0435531
SUBJ06	semantic	PAC	0.0807168
SUBJ06	semantic	PAC	0.0306239
SUBJ06	semantic	PAC	0.0185692
SUBJ06	semantic	PAC	0.0160053
SUBJ06	semantic	PAC	0.0279732
SUBJ06	semantic	PAC	0.00283737
SUBJ06	semantic	PAC	0.0151811
SUBJ06	semantic	PAC	8.15196e-05
SUBJ06	semantic	PAC	0.000261865
SUBJ06	semantic	PAC	0.016445
SUBJ06	semantic	PAC	0.0151753
SUBJ06	semantic	PAC	0.0201712
SUBJ06	semantic	PAC	0.0305648
SUBJ06	semantic	PAC	0.00944335
SUBJ06	semantic	PAC	0.0148454
SUBJ06	semantic	PAC	0.000602484
SUBJ06	semantic	PAC	0.0220514
SUBJ06	semantic	PAC	8.57949e-06
SUBJ06	semantic	PAC	0.000323962
SUBJ06	semantic	PAC	0.0138137
SUBJ06	semantic	PAC	8.73003e-05
SUBJ06	semantic	PAC	0.0177108
SUBJ06	semantic	PAC	0.0132885
SUBJ06	semantic	PAC	0.0185116
SUBJ06	semantic	PAC	0.0152454
SUBJ06	semantic	PAC	0.000517909
SUBJ06	semantic	PAC	0.00595365
SUBJ06	semantic	PAC	0.0116427
SUBJ06	semantic	PAC	0.00245351
SUBJ06	semantic	PAC	0.0206511
SUBJ06	semantic	PAC	0.0111057
SUBJ06	semantic	PAC	0.000202086
SUBJ06	semantic	PAC	0.000483396
SUBJ06	semantic	PAC	0.0233433
SUBJ06	semantic	PAC	0.0203147
SUBJ06	semantic	PAC	0.00627332
SUBJ06	semantic	PAC	0.0101082
SUBJ06	semantic	PAC	0.0217574
SUBJ06	semantic	PAC	0.0248017
SUBJ06	semantic	PAC	0.00549338
SUBJ06	semantic	PAC	0.0276901
SUBJ06	semantic	PAC	0.0365222
SUBJ06	semantic	PAC	0.0350979
SUBJ06	semantic	PAC	0.0624506
SUBJ06	semantic	PAC	0.00012187
SUBJ06	semantic	PAC	0.00792075
SUBJ06	semantic	PAC	0.0496627
SUBJ06	semantic	PAC	0.0240325
SUBJ06	semantic	PAC	0.0324029
SUBJ06	semantic	PAC	0.0223862
SUBJ06	semantic	PAC	0.0502064
SUBJ06	semantic	PAC	0.0287292
SUBJ06	semantic	PAC	0.0334663
SUBJ06	semantic	PAC	0.0466502
SUBJ06	semantic	PAC	0.0532902
SUBJ07	semantic	PAC	0.0456859
SUBJ07	semantic	PAC	0.000927862
SUBJ07	semantic	PAC	0.0147577
SUBJ07	semantic	PAC	0.0125397
SUBJ07	semantic	PAC	0.00496536
SUBJ07	semantic	PAC	0.000201752
SUBJ07	semantic	PAC	0.00853204
SUBJ07	semantic	PAC	0.000125046
SUBJ07	semantic	PAC	0.025032
SUBJ07	semantic	PAC	0.00234134
SUBJ07	semantic	PAC	1.16365e-05
SUBJ07	semantic	PAC	1.24219e-05
SUBJ07	semantic	PAC	0.00123474
SUBJ07	semantic	PAC	0.00530742
SUBJ07	semantic	PAC	0.0175814
SUBJ07	semantic	PAC	0.0282151
SUBJ07	semantic	PAC	0.0393791
SUBJ07	semantic	PAC	0.0525249
SUBJ07	semantic	PAC	0.000240117
SUBJ07	semantic	PAC	0.0361036
SUBJ07	semantic	PAC	0.0451829
SUBJ07	semantic	PAC	0.0336883
SUBJ07	semantic	PAC	0.0142498
SUBJ08	semantic	PAC	0.0256137
SUBJ08	semantic	PAC	0.0222554
SUBJ08	semantic	PAC	0.0333317
SUBJ08	semantic	PAC	0.0311864
SUBJ08	semantic	PAC	0.0244442
SUBJ08	semantic	PAC	0.0154916
SUBJ08	semantic	PAC	0.0233225
SUBJ08	semantic	PAC	0.0291551
SUBJ08	semantic	PAC	0.0167601
SUBJ08	semantic	PAC	0.03065
SUBJ08	semantic	PAC	0.00328787
SUBJ08	semantic	PAC	0.0221049
SUBJ08	semantic	PAC	0.0216442
SUBJ08	semantic	PAC	0.00983199
SUBJ08	semantic	PAC	0.0152319
SUBJ08	semantic	PAC	0.00853951
SUBJ08	semantic	PAC	0.0245483
SUBJ08	semantic	PAC	0.0254537
SUBJ08	semantic	PAC	0.0267092
SUBJ08	semantic	PAC	0.0215132
SUBJ08	semantic	PAC	0.0145322
SUBJ08	semantic	PAC	0.0129914
SUBJ08	semantic	PAC	0.0412393
SUBJ08	semantic	PAC	0.0219978
SUBJ08	semantic	PAC	0.0138794
SUBJ08	semantic	PAC	0.0570538
SUBJ08	semantic	PAC	0.0151527
SUBJ08	semantic	PAC	0.0134605
SUBJ08	semantic	PAC	0.0108932
SUBJ08	semantic	PAC	0.040922
SUBJ08	semantic	PAC	0.0450877
SUBJ08	semantic	PAC	0.0282798
SUBJ08	semantic	PAC	0.0110105
SUBJ08	semantic	PAC	0.0150971
SUBJ08	semantic	PAC	0.00632521
SUBJ08	semantic	PAC	0.0211209
SUBJ08	semantic	PAC	0.020542
SUBJ08	semantic	PAC	0.0302142
SUBJ08	semantic	PAC	0.0227013
SUBJ08	semantic	PAC	0.0223148
SUBJ08	semantic	PAC	0.0195197
SUBJ08	semantic	PAC	0.0137112
SUBJ08	semantic	PAC	0.0194767
SUBJ08	semantic	PAC	0.0039328
SUBJ08	semantic	PAC	0.0272211
SUBJ08	semantic	PAC	0.0168921
SUBJ09	semantic	PAC	0.0255058
SUBJ09	semantic	PAC	0.00998098
SUBJ09	semantic	PAC	0.0890577
SUBJ09	semantic	PAC	0.0260161
SUBJ09	semantic	PAC	0.025886
SUBJ09	semantic	PAC	0.0235783
SUBJ09	semantic	PAC	0.0183698
SUBJ09	semantic	PAC	0.034764
SUBJ09	semantic	PAC	0.000119586
SUBJ09	semantic	PAC	0.00352466
SUBJ09	semantic	PAC	0.010299
SUBJ09	semantic	PAC	0.012341
SUBJ09	semantic	PAC	3.16471e-06
SUBJ09	semantic	PAC	0.0029191
SUBJ09	semantic	PAC	0.0187482
SUBJ09	semantic	PAC	0.0195504
SUBJ09	semantic	PAC	0.0234904
SUBJ09	semantic	PAC	0.0113064
SUBJ09	semantic	PAC	0.0210964
SUBJ09	semantic	PAC	0.0125714
SUBJ09	semantic	PAC	0.0145792
SUBJ09	semantic	PAC	0.0157807
SUBJ09	semantic	PAC	0.0112833
SUBJ09	semantic	PAC	0.014613
SUBJ09	semantic	PAC	0.0193281
SUBJ09	semantic	PAC	0.0236015
SUBJ09	semantic	PAC	0.0393599
SUBJ09	semantic	PAC	0.0230331
SUBJ09	semantic	PAC	0.0406456
SUBJ09	semantic	PAC	0.0638712
SUBJ09	semantic	PAC	0.0717433
SUBJ09	semantic	PAC	0.013097
SUBJ09	semantic	PAC	0.0372153
SUBJ09	semantic	PAC	0.0577475
SUBJ09	semantic	PAC	0.06375
SUBJ09	semantic	PAC	0.029841
SUBJ09	semantic	PAC	0.0169973
SUBJ09	semantic	PAC	0.0749615
SUBJ09	semantic	PAC	0.100949
SUBJ09	semantic	PAC	0.0506463
SUBJ09	semantic	PAC	0.031107
SUBJ09	semantic	PAC	0.0034487
SUBJ09	semantic	PAC	4.06816e-06
SUBJ09	semantic	PAC	0.0195817
SUBJ09	semantic	PAC	0.0148455
SUBJ09	semantic	PAC	0.00855982
SUBJ09	semantic	PAC	0.0158532
SUBJ09	semantic	PAC	0.0162823
SUBJ09	semantic	PAC	0.00010272
SUBJ09	semantic	PAC	0.0277382
SUBJ09	semantic	PAC	0.009142
SUBJ09	semantic	PAC	0.023653
SUBJ09	semantic	PAC	0.0275759
SUBJ09	semantic	PAC	0.015024
SUBJ09	semantic	PAC	0.0238744
SUBJ09	semantic	PAC	0.0225705
SUBJ09	semantic	PAC	0.0136806
SUBJ09	semantic	PAC	0.0159498
SUBJ09	semantic	PAC	0.0145985
SUBJ09	semantic	PAC	0.0355906
SUBJ09	semantic	PAC	0.0113292
SUBJ09	semantic	PAC	0.0317719
SUBJ09	semantic	PAC	0.0256069
SUBJ09	semantic	PAC	0.0395773
SUBJ09	semantic	PAC	0.0365332
SUBJ09	semantic	PAC	0.0609859
SUBJ09	semantic	PAC	0.0403388
SUBJ09	semantic	PAC	0.0862742
SUBJ09	semantic	PAC	0.0740048
SUBJ09	semantic	PAC	0.0483446
SUBJ09	semantic	PAC	0.0959852
SUBJ09	semantic	PAC	0.0309691
SUBJ09	semantic	PAC	0.0423709
SUBJ09	semantic	PAC	0.00712906
SUBJ09	semantic	PAC	0.0280626
SUBJ09	semantic	PAC	0.0338798
SUBJ10	semantic	PAC	0.0175475
SUBJ10	semantic	PAC	0.0152523
SUBJ10	semantic	PAC	0.0301643
SUBJ10	semantic	PAC	0.00012288
SUBJ10	semantic	PAC	0.0094511
SUBJ10	semantic	PAC	3.61862e-06
SUBJ10	semantic	PAC	4.13426e-06
SUBJ10	semantic	PAC	0.0185254
SUBJ10	semantic	PAC	0.0302461
SUBJ10	semantic	PAC	0.0117816
SUBJ10	semantic	PAC	0.0742685
SUBJ10	semantic	PAC	0.0346774
SUBJ10	semantic	PAC	0.0510228
SUBJ10	semantic	PAC	0.032504
SUBJ10	semantic	PAC	0.0225538
SUBJ10	semantic	PAC	0.0072862
SUBJ10	semantic	PAC	0.0307137
SUBJ10	semantic	PAC	0.030103
SUBJ10	semantic	PAC	0.00270637
SUBJ10	semantic	PAC	0.021382
SUBJ10	semantic	PAC	0.0117784
SUBJ10	semantic	PAC	0.00918399
SUBJ10	semantic	PAC	0.0205734
SUBJ10	semantic	PAC	0.0253682
SUBJ10	semantic	PAC	0.0519936
SUBJ10	semantic	PAC	0.0388338
SUBJ10	semantic	PAC	0.0359228
SUBJ10	semantic	PAC	0.0331586
SUBJ10	semantic	PAC	0.0676839
SUBJ10	semantic	PAC	0.0812145
SUBJ10	semantic	PAC	0.0615829
SUBJ10	semantic	PAC	0.062253
SUBJ10	semantic	PAC	0.00961245
SUBJ10	semantic	PAC	0.0371496
SUBJ10	semantic	PAC	0.0457324
SUBJ10	semantic	PAC	0.0178688
SUBJ10	semantic	PAC	0.0273557
SUBJ10	semantic	PAC	0.000212746
SUBJ10	semantic	PAC	0.0346534
SUBJ10	semantic	PAC	0.0102342
SUBJ10	semantic	PAC	0.0157206
SUBJ10	semantic	PAC	0.00164334
SUBJ10	semantic	PAC	0.0156851
SUBJ10	semantic	PAC	0.0195219
SUBJ10	semantic	PAC	0.0223085
SUBJ10	semantic	PAC	0.00618524
SUBJ10	semantic	PAC	0.0150329
SUBJ10	semantic	PAC	0.0250268
SUBJ10	semantic	PAC	0.0111034
SUBJ10	semantic	PAC	0.0153892
SUBJ10	semantic	PAC	5.03045e-05
SUBJ00	thirdOrder	STG	0.0167022
SUBJ00	thirdOrder	STG	0.0325071
SUBJ00	thirdOrder	STG	0.0605519
SUBJ00	thirdOrder	STG	0.0548488
SUBJ00	thirdOrder	STG	0.0402766
SUBJ00	thirdOrder	STG	0.0285327
SUBJ00	thirdOrder	STG	0.00136024
SUBJ00	thirdOrder	STG	0.0257894
SUBJ00	thirdOrder	STG	0.0274152
SUBJ00	thirdOrder	STG	0.0327197
SUBJ00	thirdOrder	STG	0.0258805
SUBJ00	thirdOrder	STG	0.072862
SUBJ00	thirdOrder	STG	0.141527
SUBJ00	thirdOrder	STG	0.078569
SUBJ00	thirdOrder	STG	0.0890735
SUBJ00	thirdOrder	STG	0.0495243
SUBJ00	thirdOrder	STG	0.0399245
SUBJ00	thirdOrder	STG	0.0547654
SUBJ00	thirdOrder	STG	0.036615
SUBJ00	thirdOrder	STG	0.0399754
SUBJ00	thirdOrder	STG	0.037836
SUBJ00	thirdOrder	STG	0.022026
SUBJ00	thirdOrder	STG	0.0265138
SUBJ00	thirdOrder	STG	0.0113736
SUBJ00	thirdOrder	STG	0.0174025
SUBJ00	thirdOrder	STG	0.0381297
SUBJ00	thirdOrder	STG	0.000116586
SUBJ00	thirdOrder	STG	0.0262184
SUBJ00	thirdOrder	STG	0.0294594
SUBJ00	thirdOrder	STG	0.0166348
SUBJ00	thirdOrder	STG	0.034785
SUBJ00	thirdOrder	STG	0.0371299
SUBJ00	thirdOrder	STG	0.0235676
SUBJ00	thirdOrder	STG	0.0171242
SUBJ00	thirdOrder	STG	0.000123966
SUBJ00	thirdOrder	STG	0.0332524
SUBJ00	thirdOrder	STG	0.0323595
SUBJ00	thirdOrder	STG	0.00840666
SUBJ00	thirdOrder	STG	0.000102913
SUBJ00	thirdOrder	STG	0.0208579
SUBJ00	thirdOrder	STG	0.0317866
SUBJ00	thirdOrder	STG	0.012814
SUBJ00	thirdOrder	STG	0.0120686
SUBJ00	thirdOrder	STG	0.00853416
SUBJ00	thirdOrder	STG	0.0142405
SUBJ00	thirdOrder	STG	0.0521545
SUBJ00	thirdOrder	STG	0.0441584
SUBJ00	thirdOrder	STG	0.0237305
SUBJ00	thirdOrder	STG	0.0620416
SUBJ00	thirdOrder	STG	0.08451
SUBJ00	thirdOrder	STG	0.0345895
SUBJ00	thirdOrder	STG	0.0295419
SUBJ00	thirdOrder	STG	0.0360628
SUBJ00	thirdOrder	STG	0.026687
SUBJ00	thirdOrder	STG	0.062244
SUBJ00	thirdOrder	STG	0.0168501
SUBJ00	thirdOrder	STG	0.023977
SUBJ00	thirdOrder	STG	0.0309852
SUBJ00	thirdOrder	STG	0.0212568
SUBJ00	thirdOrder	STG	0.00992169
SUBJ00	thirdOrder	STG	0.000193493
SUBJ00	thirdOrder	STG	0.0336138
SUBJ00	thirdOrder	STG	0.0230142
SUBJ00	thirdOrder	STG	0.0516635
SUBJ00	thirdOrder	STG	0.004888
SUBJ00	thirdOrder	STG	0.020572
SUBJ00	thirdOrder	STG	0.0296321
SUBJ00	thirdOrder	STG	0.028506
SUBJ00	thirdOrder	STG	0.0416927
SUBJ00	thirdOrder	STG	0.00896521
SUBJ00	thirdOrder	STG	0.0111149
SUBJ00	thirdOrder	STG	0.0152284
SUBJ00	thirdOrder	STG	0.0517797
SUBJ00	thirdOrder	STG	0.043273
SUBJ00	thirdOrder	STG	0.0233145
SUBJ00	thirdOrder	STG	0.0413701
SUBJ00	thirdOrder	STG	0.0444849
SUBJ00	thirdOrder	STG	0.00574562
SUBJ00	thirdOrder	STG	0.0138927
SUBJ00	thirdOrder	STG	0.0250684
SUBJ00	thirdOrder	STG	0.0350987
SUBJ01	thirdOrder	STG	0.047259
SUBJ01	thirdOrder	STG	0.0620975
SUBJ01	thirdOrder	STG	0.0787106
SUBJ01	thirdOrder	STG	0.101827
SUBJ01	thirdOrder	STG	0.0315065
SUBJ01	thirdOrder	STG	0.0255226
SUBJ01	thirdOrder	STG	0.0268335
SUBJ01	thirdOrder	STG	0.0656928
SUBJ01	thirdOrder	STG	0.0374138
SUBJ01	thirdOrder	STG	0.0159995
SUBJ01	thirdOrder	STG	0.0191686
SUBJ01	thirdOrder	STG	0.0319795
SUBJ01	thirdOrder	STG	0.0480341
SUBJ01	thirdOrder	STG	0.0246703
SUBJ01	thirdOrder	STG	0.0217478
SUBJ01	thirdOrder	STG	0.0320583
SUBJ01	thirdOrder	STG	0.0517875
SUBJ01	thirdOrder	STG	0.0497302
SUBJ01	thirdOrder	STG	0.0599449
SUBJ01	thirdOrder	STG	0.0226701
SUBJ01	thirdOrder	STG	0.0214581
SUBJ01	thirdOrder	STG	0.0330156
SUBJ01	thirdOrder	STG	0.0338591
SUBJ01	thirdOrder	STG	0.0187812
SUBJ01	thirdOrder	STG	0.0315867
SUBJ01	thirdOrder	STG	0.0397855
SUBJ01	thirdOrder	STG	0.0321146
SUBJ01	thirdOrder	STG	0.0401973
SUBJ01	thirdOrder	STG	0.000141718
SUBJ01	thirdOrder	STG	0.000151375
SUBJ01	thirdOrder	STG	0.0324481
SUBJ01	thirdOrder	STG	0.0250417
SUBJ01	thirdOrder	STG	0.0430979
SUBJ01	thirdOrder	STG	0.0306757
SUBJ01	thirdOrder	STG	0.0200728
SUBJ01	thirdOrder	STG	0.0311688
SUBJ01	thirdOrder	STG	0.0277515
SUBJ01	thirdOrder	STG	0.0215319
SUBJ01	thirdOrder	STG	0.0738456
SUBJ01	thirdOrder	STG	0.0717643
SUBJ01	thirdOrder	STG	0.0152955
SUBJ01	thirdOrder	STG	0.0160011
SUBJ01	thirdOrder	STG	0.0299203
SUBJ01	thirdOrder	STG	0.0385072
SUBJ01	thirdOrder	STG	0.0196543
SUBJ01	thirdOrder	STG	0.0403881
SUBJ01	thirdOrder	STG	0.0256107
SUBJ01	thirdOrder	STG	0.0422532
SUBJ01	thirdOrder	STG	0.0459027
SUBJ01	thirdOrder	STG	0.0672342
SUBJ01	thirdOrder	STG	0.0106916
SUBJ01	thirdOrder	STG	0.0631724
SUBJ01	thirdOrder	STG	0.0455341
SUBJ01	thirdOrder	STG	0.0233383
SUBJ01	thirdOrder	STG	0.0509373
SUBJ01	thirdOrder	STG	0.0380443
SUBJ01	thirdOrder	STG	0.0172765
SUBJ01	thirdOrder	STG	0.0367061
SUBJ01	thirdOrder	STG	0.0286997
SUBJ01	thirdOrder	STG	0.0160331
SUBJ01	thirdOrder	STG	0.0205498
SUBJ01	thirdOrder	STG	0.0219727
SUBJ01	thirdOrder	STG	0.0278831
SUBJ01	thirdOrder	STG	0.0297765
SUBJ01	thirdOrder	STG	0.0318801
SUBJ01	thirdOrder	STG	0.0179638
SUBJ01	thirdOrder	STG	0.0546222
SUBJ01	thirdOrder	STG	0.0415446
SUBJ01	thirdOrder	STG	0.0486617
SUBJ01	thirdOrder	STG	0.0208256
SUBJ01	thirdOrder	STG	0.0121029
SUBJ01	thirdOrder	STG	0.0355178
SUBJ01	thirdOrder	STG	0.0289903
SUBJ01	thirdOrder	STG	0.0174484
SUBJ01	thirdOrder	STG	0.0234307
SUBJ01	thirdOrder	STG	0.0242674
SUBJ01	thirdOrder	STG	0.00838133
SUBJ01	thirdOrder	STG	0.0719181
SUBJ01	thirdOrder	STG	0.0386883
SUBJ01	thirdOrder	STG	0.0444716
SUBJ01	thirdOrder	STG	0.0324285
SUBJ01	thirdOrder	STG	0.0221069
SUBJ01	thirdOrder	STG	0.0203743
SUBJ01	thirdOrder	STG	0.0297406
SUBJ01	thirdOrder	STG	0.0528583
SUBJ01	thirdOrder	STG	0.0283987
SUBJ01	thirdOrder	STG	0.000105818
SUBJ01	thirdOrder	STG	0.0354154
SUBJ01	thirdOrder	STG	0.0494194
SUBJ01	thirdOrder	STG	0.0202142
SUBJ01	thirdOrder	STG	0.0311495
SUBJ02	thirdOrder	STG	0.01311
SUBJ02	thirdOrder	STG	0.0475177
SUBJ02	thirdOrder	STG	0.0210044
SUBJ02	thirdOrder	STG	0.0487404
SUBJ02	thirdOrder	STG	0.031895
SUBJ02	thirdOrder	STG	0.0111829
SUBJ02	thirdOrder	STG	0.0282426
SUBJ02	thirdOrder	STG	0.0167061
SUBJ02	thirdOrder	STG	0.00867672
SUBJ02	thirdOrder	STG	0.0188223
SUBJ02	thirdOrder	STG	0.00611901
SUBJ02	thirdOrder	STG	0.0337636
SUBJ02	thirdOrder	STG	0.0265655
SUBJ02	thirdOrder	STG	0.0642002
SUBJ02	thirdOrder	STG	0.0241088
SUBJ02	thirdOrder	STG	0.021625
SUBJ02	thirdOrder	STG	0.0366486
SUBJ02	thirdOrder	STG	0.051771
SUBJ02	thirdOrder	STG	0.0321204
SUBJ02	thirdOrder	STG	0.0329594
SUBJ02	thirdOrder	STG	0.0215146
SUBJ02	thirdOrder	STG	0.0333318
SUBJ02	thirdOrder	STG	0.0486234
SUBJ02	thirdOrder	STG	0.0307399
SUBJ02	thirdOrder	STG	0.0365392
SUBJ02	thirdOrder	STG	0.0106895
SUBJ02	thirdOrder	STG	0.0281496
SUBJ02	thirdOrder	STG	0.0157274
SUBJ02	thirdOrder	STG	0.0248066
SUBJ02	thirdOrder	STG	0.00886854
SUBJ02	thirdOrder	STG	0.00011452
SUBJ02	thirdOrder	STG	0.0188058
SUBJ02	thirdOrder	STG	0.0494674
SUBJ02	thirdOrder	STG	0.0801242
SUBJ02	thirdOrder	STG	0.179628
SUBJ02	thirdOrder	STG	0.075561
SUBJ02	thirdOrder	STG	0.189107
SUBJ02	thirdOrder	STG	0.0546989
SUBJ02	thirdOrder	STG	0.0338093
SUBJ02	thirdOrder	STG	0.142152
SUBJ02	thirdOrder	STG	0.0694626
SUBJ02	thirdOrder	STG	0.0304194
SUBJ02	thirdOrder	STG	0.043206
SUBJ02	thirdOrder	STG	0.0501271
SUBJ02	thirdOrder	STG	0.0663582
SUBJ02	thirdOrder	STG	0.0112525
SUBJ02	thirdOrder	STG	0.0357993
SUBJ02	thirdOrder	STG	0.0332149
SUBJ02	thirdOrder	STG	0.0197871
SUBJ02	thirdOrder	STG	0.0314129
SUBJ02	thirdOrder	STG	0.0948462
SUBJ02	thirdOrder	STG	0.0844472
SUBJ02	thirdOrder	STG	0.0503413
SUBJ02	thirdOrder	STG	0.0870828
SUBJ02	thirdOrder	STG	0.0037642
SUBJ02	thirdOrder	STG	0.0324627
SUBJ02	thirdOrder	STG	0.0316951
SUBJ02	thirdOrder	STG	0.0397227
SUBJ02	thirdOrder	STG	0.0391559
SUBJ02	thirdOrder	STG	0.0734174
SUBJ02	thirdOrder	STG	0.0346348
SUBJ02	thirdOrder	STG	0.00016553
SUBJ02	thirdOrder	STG	0.0163292
SUBJ02	thirdOrder	STG	0.0209245
SUBJ02	thirdOrder	STG	0.0560691
SUBJ02	thirdOrder	STG	0.000111597
SUBJ02	thirdOrder	STG	0.000121597
SUBJ02	thirdOrder	STG	0.020524
SUBJ02	thirdOrder	STG	0.00894586
SUBJ02	thirdOrder	STG	0.0317899
SUBJ02	thirdOrder	STG	0.0552309
SUBJ02	thirdOrder	STG	0.0225141
SUBJ02	thirdOrder	STG	0.0343354
SUBJ02	thirdOrder	STG	0.0336798
SUBJ02	thirdOrder	STG	0.0256731
SUBJ02	thirdOrder	STG	0.0274367
SUBJ02	thirdOrder	STG	0.0195647
SUBJ02	thirdOrder	STG	0.00384553
SUBJ02	thirdOrder	STG	0.0062858
SUBJ02	thirdOrder	STG	0.0365688
SUBJ02	thirdOrder	STG	0.026451
SUBJ02	thirdOrder	STG	0.0158861
SUBJ02	thirdOrder	STG	0.00307522
SUBJ02	thirdOrder	STG	0.0193906
SUBJ02	thirdOrder	STG	0.0244991
SUBJ02	thirdOrder	STG	0.0153162
SUBJ02	thirdOrder	STG	0.00282912
SUBJ03	thirdOrder	STG	0.0332517
SUBJ03	thirdOrder	STG	0.0399215
SUBJ03	thirdOrder	STG	0.0484885
SUBJ03	thirdOrder	STG	0.00012855
SUBJ03	thirdOrder	STG	0.048903
SUBJ03	thirdOrder	STG	0.0316801
SUBJ03	thirdOrder	STG	0.0569329
SUBJ03	thirdOrder	STG	0.0659041
SUBJ03	thirdOrder	STG	0.0569982
SUBJ03	thirdOrder	STG	0.056457
SUBJ03	thirdOrder	STG	0.0767745
SUBJ03	thirdOrder	STG	0.0281786
SUBJ03	thirdOrder	STG	0.054202
SUBJ03	thirdOrder	STG	0.03634
SUBJ03	thirdOrder	STG	0.0373123
SUBJ03	thirdOrder	STG	0.00272081
SUBJ03	thirdOrder	STG	0.0227853
SUBJ03	thirdOrder	STG	0.0642213
SUBJ03	thirdOrder	STG	0.0214839
SUBJ03	thirdOrder	STG	0.0237558
SUBJ03	thirdOrder	STG	0.0273298
SUBJ03	thirdOrder	STG	0.0301938
SUBJ03	thirdOrder	STG	0.0360773
SUBJ03	thirdOrder	STG	0.0399229
SUBJ03	thirdOrder	STG	0.0270783
SUBJ03	thirdOrder	STG	0.0274738
SUBJ03	thirdOrder	STG	0.0213873
SUBJ03	thirdOrder	STG	0.0114968
SUBJ03	thirdOrder	STG	0.047911
SUBJ03	thirdOrder	STG	0.0285819
SUBJ03	thirdOrder	STG	0.048747
SUBJ03	thirdOrder	STG	0.0199458
SUBJ03	thirdOrder	STG	0.0269601
SUBJ03	thirdOrder	STG	0.0375049
SUBJ03	thirdOrder	STG	0.0205534
SUBJ03	thirdOrder	STG	0.0171089
SUBJ03	thirdOrder	STG	0.0480759
SUBJ03	thirdOrder	STG	0.000103935
SUBJ03	thirdOrder	STG	0.0106167
SUBJ03	thirdOrder	STG	0.0209529
SUBJ03	thirdOrder	STG	0.0148983
SUBJ03	thirdOrder	STG	0.0274349
SUBJ03	thirdOrder	STG	0.0193567
SUBJ03	thirdOrder	STG	0.0222856
SUBJ03	thirdOrder	STG	0.0227937
SUBJ03	thirdOrder	STG	0.0278125
SUBJ03	thirdOrder	STG	0.0563434
SUBJ03	thirdOrder	STG	0.0273685
SUBJ03	thirdOrder	STG	0.0239381
SUBJ03	thirdOrder	STG	0.0332598
SUBJ03	thirdOrder	STG	0.0268632
SUBJ03	thirdOrder	STG	0.0712702
SUBJ03	thirdOrder	STG	0.0364822
SUBJ03	thirdOrder	STG	0.0557575
SUBJ03	thirdOrder	STG	0.0506755
SUBJ03	thirdOrder	STG	0.0432554
SUBJ03	thirdOrder	STG	0.0431673
SUBJ03	thirdOrder	STG	0.0363641
SUBJ03	thirdOrder	STG	0.0283251
SUBJ03	thirdOrder	STG	0.0630744
SUBJ03	thirdOrder	STG	0.0649709
SUBJ03	thirdOrder	STG	0.0517743
SUBJ03	thirdOrder	STG	0.026752
SUBJ03	thirdOrder	STG	0.0648867
SUBJ03	thirdOrder	STG	0.0467208
SUBJ03	thirdOrder	STG	0.0117514
SUBJ03	thirdOrder	STG	0.028377
SUBJ03	thirdOrder	STG	0.0407066
SUBJ03	thirdOrder	STG	0.000121913
SUBJ03	thirdOrder	STG	0.034364
SUBJ03	thirdOrder	STG	0.0418704
SUBJ03	thirdOrder	STG	0.0678264
SUBJ03	thirdOrder	STG	0.0299343
SUBJ03	thirdOrder	STG	0.0386229
SUBJ03	thirdOrder	STG	0.0241452
SUBJ03	thirdOrder	STG	0.0377259
SUBJ03	thirdOrder	STG	0.0125047
SUBJ03	thirdOrder	STG	0.00763854
SUBJ03	thirdOrder	STG	0.0414302
SUBJ03	thirdOrder	STG	0.0225043
SUBJ03	thirdOrder	STG	0.0195893
SUBJ04	thirdOrder	STG	0.035729
SUBJ04	thirdOrder	STG	0.0389681
SUBJ04	thirdOrder	STG	0.0364715
SUBJ04	thirdOrder	STG	0.0337122
SUBJ04	thirdOrder	STG	0.0336763
SUBJ04	thirdOrder	STG	0.0512859
SUBJ04	thirdOrder	STG	0.0468359
SUBJ04	thirdOrder	STG	0.030528
SUBJ04	thirdOrder	STG	0.0617225
SUBJ04	thirdOrder	STG	0.0375322
SUBJ04	thirdOrder	STG	0.0152004
SUBJ04	thirdOrder	STG	0.0272592
SUBJ04	thirdOrder	STG	0.0128008
SUBJ04	thirdOrder	STG	0.00856656
SUBJ04	thirdOrder	STG	0.000142098
SUBJ04	thirdOrder	STG	0.000144756
SUBJ04	thirdOrder	STG	0.000137868
SUBJ04	thirdOrder	STG	0.0147033
SUBJ04	thirdOrder	STG	0.0185759
SUBJ04	thirdOrder	STG	0.0128318
SUBJ04	thirdOrder	STG	0.01343
SUBJ04	thirdOrder	STG	0.0299311
SUBJ04	thirdOrder	STG	0.00390491
SUBJ04	thirdOrder	STG	0.0182956
SUBJ04	thirdOrder	STG	0.0412755
SUBJ04	thirdOrder	STG	0.0478681
SUBJ04	thirdOrder	STG	0.067796
SUBJ04	thirdOrder	STG	0.0492996
SUBJ04	thirdOrder	STG	0.0909964
SUBJ04	thirdOrder	STG	0.0498584
SUBJ04	thirdOrder	STG	0.0299573
SUBJ04	thirdOrder	STG	0.0129341
SUBJ04	thirdOrder	STG	0.00692355
SUBJ04	thirdOrder	STG	0.0175933
SUBJ04	thirdOrder	STG	0.0285212
SUBJ04	thirdOrder	STG	0.0406991
SUBJ04	thirdOrder	STG	0.0211141
SUBJ04	thirdOrder	STG	0.0221021
SUBJ04	thirdOrder	STG	0.041156
SUBJ04	thirdOrder	STG	0.0448042
SUBJ04	thirdOrder	STG	0.0542421
SUBJ04	thirdOrder	STG	0.0250069
SUBJ04	thirdOrder	STG	0.0484421
SUBJ04	thirdOrder	STG	0.0347292
SUBJ04	thirdOrder	STG	0.043332
SUBJ04	thirdOrder	STG	0.0149215
SUBJ04	thirdOrder	STG	0.0209848
SUBJ04	thirdOrder	STG	0.0314201
SUBJ04	thirdOrder	STG	0.0599415
SUBJ04	thirdOrder	STG	0.0542235
SUBJ04	thirdOrder	STG	0.0149255
SUBJ04	thirdOrder	STG	0.0201663
SUBJ04	thirdOrder	STG	0.0412392
SUBJ04	thirdOrder	STG	0.00331082
SUBJ04	thirdOrder	STG	0.0289618
SUBJ04	thirdOrder	STG	0.00722396
SUBJ04	thirdOrder	STG	0.0340635
SUBJ04	thirdOrder	STG	0.029545
SUBJ04	thirdOrder	STG	0.020512
SUBJ04	thirdOrder	STG	0.0152622
SUBJ04	thirdOrder	STG	0.0221818
SUBJ04	thirdOrder	STG	0.0281421
SUBJ04	thirdOrder	STG	0.0271706
SUBJ04	thirdOrder	STG	0.0315252
SUBJ04	thirdOrder	STG	0.0166562
SUBJ04	thirdOrder	STG	0.0195702
SUBJ04	thirdOrder	STG	0.00549564
SUBJ04	thirdOrder	STG	0.0103565
SUBJ04	thirdOrder	STG	0.000137834
SUBJ04	thirdOrder	STG	0.0144279
SUBJ04	thirdOrder	STG	0.0295185
SUBJ04	thirdOrder	STG	0.0283881
SUBJ04	thirdOrder	STG	0.000219286
SUBJ04	thirdOrder	STG	0.00434016
SUBJ04	thirdOrder	STG	0.01952
SUBJ04	thirdOrder	STG	0.0120601
SUBJ04	thirdOrder	STG	0.0146754
SUBJ04	thirdOrder	STG	0.0156791
SUBJ04	thirdOrder	STG	0.0128624
SUBJ04	thirdOrder	STG	0.0120727
SUBJ04	thirdOrder	STG	0.0239234
SUBJ04	thirdOrder	STG	0.0202867
SUBJ05	thirdOrder	STG	0.0275905
SUBJ05	thirdOrder	STG	0.0060049
SUBJ05	thirdOrder	STG	0.0112927
SUBJ05	thirdOrder	STG	0.0205969
SUBJ05	thirdOrder	STG	0.0279078
SUBJ05	thirdOrder	STG	0.0277294
SUBJ05	thirdOrder	STG	0.0314413
SUBJ05	thirdOrder	STG	0.0238293
SUBJ05	thirdOrder	STG	0.054291
SUBJ05	thirdOrder	STG	0.00951268
SUBJ05	thirdOrder	STG	0.0152361
SUBJ05	thirdOrder	STG	0.00938667
SUBJ05	thirdOrder	STG	0.0549369
SUBJ05	thirdOrder	STG	0.0559757
SUBJ05	thirdOrder	STG	0.056905
SUBJ05	thirdOrder	STG	0.0824975
SUBJ05	thirdOrder	STG	0.0173302
SUBJ05	thirdOrder	STG	0.018311
SUBJ05	thirdOrder	STG	0.0213666
SUBJ05	thirdOrder	STG	0.00969411
SUBJ05	thirdOrder	STG	0.000138025
SUBJ05	thirdOrder	STG	0.000133238
SUBJ05	thirdOrder	STG	0.0178577
SUBJ05	thirdOrder	STG	0.0331733
SUBJ05	thirdOrder	STG	0.0276988
SUBJ05	thirdOrder	STG	0.00374385
SUBJ05	thirdOrder	STG	0.0359655
SUBJ05	thirdOrder	STG	0.0358245
SUBJ05	thirdOrder	STG	0.0621609
SUBJ05	thirdOrder	STG	0.0169918
SUBJ05	thirdOrder	STG	0.0145223
SUBJ05	thirdOrder	STG	0.0491138
SUBJ05	thirdOrder	STG	0.0220877
SUBJ05	thirdOrder	STG	0.0104126
SUBJ05	thirdOrder	STG	0.0232318
SUBJ05	thirdOrder	STG	0.0132907
SUBJ05	thirdOrder	STG	0.020815
SUBJ06	thirdOrder	STG	0.0181039
SUBJ06	thirdOrder	STG	0.013342
SUBJ06	thirdOrder	STG	0.029261
SUBJ06	thirdOrder	STG	0.0438791
SUBJ06	thirdOrder	STG	0.0322398
SUBJ06	thirdOrder	STG	0.0527909
SUBJ06	thirdOrder	STG	0.0634323
SUBJ06	thirdOrder	STG	0.0558626
SUBJ06	thirdOrder	STG	0.0246711
SUBJ06	thirdOrder	STG	0.0618803
SUBJ06	thirdOrder	STG	0.00758805
SUBJ06	thirdOrder	STG	0.016549
SUBJ06	thirdOrder	STG	0.0196257
SUBJ06	thirdOrder	STG	0.00598663
SUBJ06	thirdOrder	STG	0.0119593
SUBJ06	thirdOrder	STG	0.0245814
SUBJ06	thirdOrder	STG	0.0419531
SUBJ06	thirdOrder	STG	0.068074
SUBJ06	thirdOrder	STG	0.0276972
SUBJ06	thirdOrder	STG	0.0240079
SUBJ06	thirdOrder	STG	0.0487773
SUBJ06	thirdOrder	STG	0.0475984
SUBJ06	thirdOrder	STG	0.0554559
SUBJ06	thirdOrder	STG	0.0473272
SUBJ06	thirdOrder	STG	0.0496446
SUBJ06	thirdOrder	STG	0.0381317
SUBJ06	thirdOrder	STG	0.0144217
SUBJ06	thirdOrder	STG	0.0279946
SUBJ06	thirdOrder	STG	0.0392198
SUBJ06	thirdOrder	STG	0.0269409
SUBJ06	thirdOrder	STG	0.0178561
SUBJ06	thirdOrder	STG	0.0173068
SUBJ06	thirdOrder	STG	0.0286701
SUBJ06	thirdOrder	STG	0.0878976
SUBJ06	thirdOrder	STG	0.0797735
SUBJ06	thirdOrder	STG	0.069245
SUBJ06	thirdOrder	STG	0.0727935
SUBJ06	thirdOrder	STG	0.0773238
SUBJ06	thirdOrder	STG	0.0761503
SUBJ06	thirdOrder	STG	0.0364617
SUBJ06	thirdOrder	STG	0.0292595
SUBJ06	thirdOrder	STG	0.0243112
SUBJ06	thirdOrder	STG	0.0201603
SUBJ06	thirdOrder	STG	0.02929
SUBJ06	thirdOrder	STG	0.0189137
SUBJ06	thirdOrder	STG	0.0325536
SUBJ06	thirdOrder	STG	0.0296803
SUBJ06	thirdOrder	STG	0.0363013
SUBJ06	thirdOrder	STG	0.0230005
SUBJ06	thirdOrder	STG	0.0228041
SUBJ06	thirdOrder	STG	0.0461769
SUBJ06	thirdOrder	STG	0.032895
SUBJ06	thirdOrder	STG	0.0851433
SUBJ06	thirdOrder	STG	0.0878052
SUBJ06	thirdOrder	STG	0.000159224
SUBJ06	thirdOrder	STG	0.0441544
SUBJ06	thirdOrder	STG	0.0212689
SUBJ06	thirdOrder	STG	0.0469039
SUBJ06	thirdOrder	STG	0.0556861
SUBJ06	thirdOrder	STG	0.0327492
SUBJ06	thirdOrder	STG	0.0314331
SUBJ06	thirdOrder	STG	0.0461274
SUBJ06	thirdOrder	STG	0.0622626
SUBJ06	thirdOrder	STG	0.0548027
SUBJ06	thirdOrder	STG	0.0391743
SUBJ06	thirdOrder	STG	0.0337856
SUBJ06	thirdOrder	STG	0.0692738
SUBJ06	thirdOrder	STG	0.0108295
SUBJ06	thirdOrder	STG	0.0517495
SUBJ06	thirdOrder	STG	0.0776982
SUBJ06	thirdOrder	STG	0.0259184
SUBJ06	thirdOrder	STG	0.252896
SUBJ06	thirdOrder	STG	0.00778645
SUBJ06	thirdOrder	STG	0.0127505
SUBJ06	thirdOrder	STG	0.022582
SUBJ06	thirdOrder	STG	0.0088904
SUBJ06	thirdOrder	STG	0.0114202
SUBJ06	thirdOrder	STG	0.0404015
SUBJ06	thirdOrder	STG	0.0215839
SUBJ06	thirdOrder	STG	0.0338816
SUBJ06	thirdOrder	STG	0.0260126
SUBJ06	thirdOrder	STG	0.0575139
SUBJ06	thirdOrder	STG	0.0657237
SUBJ06	thirdOrder	STG	0.0383218
SUBJ06	thirdOrder	STG	0.0203371
SUBJ06	thirdOrder	STG	0.0533926
SUBJ06	thirdOrder	STG	0.00957995
SUBJ06	thirdOrder	STG	0.0197895
SUBJ06	thirdOrder	STG	0.0267406
SUBJ06	thirdOrder	STG	0.0151484
SUBJ06	thirdOrder	STG	0.0489462
SUBJ06	thirdOrder	STG	0.00418683
SUBJ06	thirdOrder	STG	0.00536944
SUBJ06	thirdOrder	STG	0.0309569
SUBJ06	thirdOrder	STG	0.0199892
SUBJ06	thirdOrder	STG	0.00710472
SUBJ06	thirdOrder	STG	0.010846
SUBJ06	thirdOrder	STG	0.000144415
SUBJ06	thirdOrder	STG	0.00448329
SUBJ06	thirdOrder	STG	0.0113386
SUBJ06	thirdOrder	STG	0.0133829
SUBJ06	thirdOrder	STG	0.0109326
SUBJ06	thirdOrder	STG	0.0167026
SUBJ06	thirdOrder	STG	0.00870752
SUBJ06	thirdOrder	STG	0.0111727
SUBJ06	thirdOrder	STG	0.0225031
SUBJ06	thirdOrder	STG	0.0200478
SUBJ06	thirdOrder	STG	0.00019903
SUBJ06	thirdOrder	STG	0.0346071
SUBJ06	thirdOrder	STG	0.0192613
SUBJ06	thirdOrder	STG	0.0216318
SUBJ06	thirdOrder	STG	0.0469876
SUBJ06	thirdOrder	STG	0.0302248
SUBJ06	thirdOrder	STG	0.0343361
SUBJ06	thirdOrder	STG	0.00302182
SUBJ06	thirdOrder	STG	0.0299513
SUBJ06	thirdOrder	STG	0.0234014
SUBJ06	thirdOrder	STG	0.00314281
SUBJ06	thirdOrder	STG	0.0248443
SUBJ06	thirdOrder	STG	0.0387687
SUBJ06	thirdOrder	STG	0.0443864
SUBJ06	thirdOrder	STG	0.039463
SUBJ06	thirdOrder	STG	0.0874078
SUBJ06	thirdOrder	STG	0.0478637
SUBJ06	thirdOrder	STG	0.0396475
SUBJ06	thirdOrder	STG	0.0147501
SUBJ06	thirdOrder	STG	0.0130807
SUBJ06	thirdOrder	STG	0.030674
SUBJ06	thirdOrder	STG	0.0129932
SUBJ06	thirdOrder	STG	0.0242067
SUBJ06	thirdOrder	STG	0.0335214
SUBJ06	thirdOrder	STG	0.00964333
SUBJ06	thirdOrder	STG	0.0270198
SUBJ06	thirdOrder	STG	0.0200015
SUBJ06	thirdOrder	STG	0.047558
SUBJ06	thirdOrder	STG	0.0294246
SUBJ06	thirdOrder	STG	0.0185888
SUBJ06	thirdOrder	STG	0.00985931
SUBJ06	thirdOrder	STG	0.00734853
SUBJ06	thirdOrder	STG	0.0281201
SUBJ06	thirdOrder	STG	0.0265533
SUBJ06	thirdOrder	STG	0.037235
SUBJ06	thirdOrder	STG	0.0400409
SUBJ06	thirdOrder	STG	0.00408245
SUBJ06	thirdOrder	STG	0.00652012
SUBJ06	thirdOrder	STG	0.0336488
SUBJ06	thirdOrder	STG	0.037697
SUBJ06	thirdOrder	STG	0.0446663
SUBJ06	thirdOrder	STG	0.049093
SUBJ06	thirdOrder	STG	0.0174483
SUBJ06	thirdOrder	STG	0.0384299
SUBJ06	thirdOrder	STG	0.0713345
SUBJ06	thirdOrder	STG	0.110172
SUBJ06	thirdOrder	STG	0.0548154
SUBJ06	thirdOrder	STG	0.033028
SUBJ06	thirdOrder	STG	0.0341178
SUBJ06	thirdOrder	STG	0.0265886
SUBJ06	thirdOrder	STG	0.0515501
SUBJ06	thirdOrder	STG	0.0513368
SUBJ06	thirdOrder	STG	0.0432199
SUBJ06	thirdOrder	STG	0.0389842
SUBJ06	thirdOrder	STG	0.0706959
SUBJ06	thirdOrder	STG	0.0635567
SUBJ06	thirdOrder	STG	0.0677032
SUBJ06	thirdOrder	STG	0.0737967
SUBJ06	thirdOrder	STG	0.0607211
SUBJ06	thirdOrder	STG	0.0103418
SUBJ06	thirdOrder	STG	0.0278884
SUBJ06	thirdOrder	STG	0.0409554
SUBJ06	thirdOrder	STG	0.0298143
SUBJ06	thirdOrder	STG	0.0253536
SUBJ06	thirdOrder	STG	0.0275879
SUBJ06	thirdOrder	STG	0.010869
SUBJ06	thirdOrder	STG	0.0340326
SUBJ06	thirdOrder	STG	0.0332203
SUBJ06	thirdOrder	STG	0.0201925
SUBJ06	thirdOrder	STG	0.00374576
SUBJ06	thirdOrder	STG	0.0222856
SUBJ06	thirdOrder	STG	0.0214994
SUBJ06	thirdOrder	STG	0.0183821
SUBJ06	thirdOrder	STG	0.0305717
SUBJ06	thirdOrder	STG	0.0115197
SUBJ06	thirdOrder	STG	0.0537322
SUBJ06	thirdOrder	STG	0.033545
SUBJ06	thirdOrder	STG	0.0519769
SUBJ06	thirdOrder	STG	0.0613797
SUBJ06	thirdOrder	STG	0.0319903
SUBJ06	thirdOrder	STG	0.0255987
SUBJ06	thirdOrder	STG	0.0180972
SUBJ06	thirdOrder	STG	0.024331
SUBJ06	thirdOrder	STG	0.0356223
SUBJ06	thirdOrder	STG	0.0324393
SUBJ06	thirdOrder	STG	0.0307525
SUBJ06	thirdOrder	STG	0.0140822
SUBJ06	thirdOrder	STG	0.0253664
SUBJ06	thirdOrder	STG	0.045361
SUBJ06	thirdOrder	STG	0.0192895
SUBJ06	thirdOrder	STG	0.0242109
SUBJ06	thirdOrder	STG	0.0245994
SUBJ06	thirdOrder	STG	0.0069658
SUBJ06	thirdOrder	STG	0.0182239
SUBJ06	thirdOrder	STG	0.027003
SUBJ06	thirdOrder	STG	0.0372767
SUBJ06	thirdOrder	STG	0.0302539
SUBJ06	thirdOrder	STG	0.0466632
SUBJ06	thirdOrder	STG	0.0670888
SUBJ06	thirdOrder	STG	0.0302603
SUBJ06	thirdOrder	STG	0.0363007
SUBJ06	thirdOrder	STG	0.0800546
SUBJ06	thirdOrder	STG	0.0658346
SUBJ06	thirdOrder	STG	0.0446047
SUBJ06	thirdOrder	STG	0.0393976
SUBJ06	thirdOrder	STG	0.0296384
SUBJ06	thirdOrder	STG	0.0494593
SUBJ06	thirdOrder	STG	0.0689656
SUBJ06	thirdOrder	STG	0.0785433
SUBJ06	thirdOrder	STG	0.0367504
SUBJ06	thirdOrder	STG	0.028135
SUBJ06	thirdOrder	STG	0.0392407
SUBJ06	thirdOrder	STG	0.0529239
SUBJ06	thirdOrder	STG	0.000131993
SUBJ06	thirdOrder	STG	0.000153684
SUBJ06	thirdOrder	STG	0.0164877
SUBJ06	thirdOrder	STG	0.00572831
SUBJ06	thirdOrder	STG	0.0171312
SUBJ06	thirdOrder	STG	0.0436084
SUBJ06	thirdOrder	STG	0.0354365
SUBJ06	thirdOrder	STG	0.0173485
SUBJ06	thirdOrder	STG	0.018799
SUBJ06	thirdOrder	STG	0.0154851
SUBJ06	thirdOrder	STG	0.0117498
SUBJ06	thirdOrder	STG	0.0157977
SUBJ06	thirdOrder	STG	0.0195289
SUBJ06	thirdOrder	STG	0.00714524
SUBJ06	thirdOrder	STG	0.0156899
SUBJ06	thirdOrder	STG	0.0128432
SUBJ06	thirdOrder	STG	0.0242082
SUBJ06	thirdOrder	STG	0.0146422
SUBJ06	thirdOrder	STG	0.0321894
SUBJ06	thirdOrder	STG	0.0355445
SUBJ06	thirdOrder	STG	0.0219123
SUBJ06	thirdOrder	STG	0.0291565
SUBJ07	thirdOrder	STG	0.0274178
SUBJ07	thirdOrder	STG	0.0474582
SUBJ07	thirdOrder	STG	0.00815261
SUBJ07	thirdOrder	STG	0.019172
SUBJ07	thirdOrder	STG	0.00813045
SUBJ07	thirdOrder	STG	0.0346469
SUBJ07	thirdOrder	STG	0.0534096
SUBJ07	thirdOrder	STG	0.0542981
SUBJ07	thirdOrder	STG	0.0212221
SUBJ07	thirdOrder	STG	0.0222759
SUBJ07	thirdOrder	STG	0.0132335
SUBJ07	thirdOrder	STG	0.0527063
SUBJ07	thirdOrder	STG	0.0410386
SUBJ07	thirdOrder	STG	0.0517097
SUBJ07	thirdOrder	STG	0.0283512
SUBJ07	thirdOrder	STG	0.0238551
SUBJ07	thirdOrder	STG	0.0259403
SUBJ07	thirdOrder	STG	0.028103
SUBJ07	thirdOrder	STG	0.0284627
SUBJ07	thirdOrder	STG	0.00911656
SUBJ07	thirdOrder	STG	0.0726344
SUBJ07	thirdOrder	STG	0.0428008
SUBJ07	thirdOrder	STG	0.0339989
SUBJ07	thirdOrder	STG	0.0283326
SUBJ07	thirdOrder	STG	0.0363261
SUBJ07	thirdOrder	STG	0.0260946
SUBJ07	thirdOrder	STG	0.0219374
SUBJ07	thirdOrder	STG	0.0226855
SUBJ07	thirdOrder	STG	0.027469
SUBJ07	thirdOrder	STG	0.0250306
SUBJ07	thirdOrder	STG	0.0196798
SUBJ07	thirdOrder	STG	0.012095
SUBJ07	thirdOrder	STG	0.018716
SUBJ07	thirdOrder	STG	0.0333419
SUBJ07	thirdOrder	STG	0.0289825
SUBJ07	thirdOrder	STG	0.0361694
SUBJ07	thirdOrder	STG	0.0270679
SUBJ07	thirdOrder	STG	0.0436523
SUBJ07	thirdOrder	STG	0.0608412
SUBJ07	thirdOrder	STG	0.0602148
SUBJ08	thirdOrder	STG	0.0162926
SUBJ08	thirdOrder	STG	0.0384833
SUBJ08	thirdOrder	STG	0.0552482
SUBJ08	thirdOrder	STG	0.0154305
SUBJ08	thirdOrder	STG	0.0646298
SUBJ08	thirdOrder	STG	0.0363213
SUBJ08	thirdOrder	STG	0.0414056
SUBJ08	thirdOrder	STG	0.00694692
SUBJ08	thirdOrder	STG	0.0595398
SUBJ08	thirdOrder	STG	0.0540802
SUBJ08	thirdOrder	STG	0.0611316
SUBJ08	thirdOrder	STG	0.0805674
SUBJ08	thirdOrder	STG	0.111851
SUBJ08	thirdOrder	STG	0.0807941
SUBJ08	thirdOrder	STG	0.0256682
SUBJ08	thirdOrder	STG	0.0457811
SUBJ08	thirdOrder	STG	0.114981
SUBJ08	thirdOrder	STG	0.0691364
SUBJ08	thirdOrder	STG	0.0443585
SUBJ08	thirdOrder	STG	0.0623138
SUBJ08	thirdOrder	STG	0.000134497
SUBJ08	thirdOrder	STG	0.00157171
SUBJ08	thirdOrder	STG	0.0480252
SUBJ08	thirdOrder	STG	0.0821298
SUBJ08	thirdOrder	STG	0.0453119
SUBJ08	thirdOrder	STG	0.104959
SUBJ08	thirdOrder	STG	0.0993244
SUBJ08	thirdOrder	STG	0.0302844
SUBJ08	thirdOrder	STG	0.000117273
SUBJ08	thirdOrder	STG	0.0104033
SUBJ08	thirdOrder	STG	0.0112644
SUBJ08	thirdOrder	STG	0.0212142
SUBJ08	thirdOrder	STG	0.000127696
SUBJ08	thirdOrder	STG	0.014961
SUBJ08	thirdOrder	STG	0.042943
SUBJ08	thirdOrder	STG	0.04007
SUBJ08	thirdOrder	STG	0.0277123
SUBJ08	thirdOrder	STG	0.0430002
SUBJ08	thirdOrder	STG	0.000131987
SUBJ08	thirdOrder	STG	0.00370329
SUBJ08	thirdOrder	STG	0.0395122
SUBJ08	thirdOrder	STG	0.0656059
SUBJ08	thirdOrder	STG	0.0418806
SUBJ08	thirdOrder	STG	0.0424394
SUBJ08	thirdOrder	STG	0.0394219
SUBJ08	thirdOrder	STG	0.0794522
SUBJ08	thirdOrder	STG	0.0879404
SUBJ08	thirdOrder	STG	0.0936391
SUBJ08	thirdOrder	STG	0.0697197
SUBJ08	thirdOrder	STG	0.0612158
SUBJ08	thirdOrder	STG	0.0271666
SUBJ08	thirdOrder	STG	0.0161181
SUBJ08	thirdOrder	STG	0.0713649
SUBJ08	thirdOrder	STG	0.0668856
SUBJ08	thirdOrder	STG	0.0199863
SUBJ08	thirdOrder	STG	0.0315735
SUBJ08	thirdOrder	STG	0.0392508
SUBJ08	thirdOrder	STG	0.0256822
SUBJ08	thirdOrder	STG	0.032254
SUBJ08	thirdOrder	STG	0.0191677
SUBJ08	thirdOrder	STG	0.0237973
SUBJ08	thirdOrder	STG	0.0164529
SUBJ08	thirdOrder	STG	0.0337601
SUBJ08	thirdOrder	STG	0.0242217
SUBJ08	thirdOrder	STG	0.0423882
SUBJ08	thirdOrder	STG	0.0575606
SUBJ08	thirdOrder	STG	0.0457431
SUBJ08	thirdOrder	STG	0.0309975
SUBJ08	thirdOrder	STG	0.0452564
SUBJ08	thirdOrder	STG	0.0548366
SUBJ08	thirdOrder	STG	0.0966776
SUBJ08	thirdOrder	STG	0.0977912
SUBJ08	thirdOrder	STG	0.111591
SUBJ08	thirdOrder	STG	0.0436449
SUBJ08	thirdOrder	STG	0.122751
SUBJ08	thirdOrder	STG	0.0920164
SUBJ08	thirdOrder	STG	0.0658643
SUBJ08	thirdOrder	STG	0.0276826
SUBJ08	thirdOrder	STG	0.0311078
SUBJ08	thirdOrder	STG	0.000106048
SUBJ08	thirdOrder	STG	0.0293068
SUBJ08	thirdOrder	STG	0.072018
SUBJ08	thirdOrder	STG	0.0833369
SUBJ08	thirdOrder	STG	0.0569045
SUBJ08	thirdOrder	STG	0.0962362
SUBJ08	thirdOrder	STG	0.0379989
SUBJ08	thirdOrder	STG	0.0767981
SUBJ08	thirdOrder	STG	0.0812845
SUBJ08	thirdOrder	STG	0.0551792
SUBJ08	thirdOrder	STG	0.0594684
SUBJ08	thirdOrder	STG	0.0517303
SUBJ08	thirdOrder	STG	0.062912
SUBJ08	thirdOrder	STG	0.0619103
SUBJ08	thirdOrder	STG	0.0625539
SUBJ08	thirdOrder	STG	0.0762327
SUBJ08	thirdOrder	STG	0.00661865
SUBJ08	thirdOrder	STG	0.0542244
SUBJ08	thirdOrder	STG	0.0702266
SUBJ08	thirdOrder	STG	0.0396872
SUBJ08	thirdOrder	STG	0.0563362
SUBJ08	thirdOrder	STG	0.0459203
SUBJ08	thirdOrder	STG	0.0499321
SUBJ08	thirdOrder	STG	0.0566894
SUBJ08	thirdOrder	STG	0.0474015
SUBJ09	thirdOrder	STG	0.0697732
SUBJ09	thirdOrder	STG	0.0518626
SUBJ09	thirdOrder	STG	0.0807993
SUBJ09	thirdOrder	STG	0.0282347
SUBJ09	thirdOrder	STG	0.0440903
SUBJ09	thirdOrder	STG	0.0648584
SUBJ09	thirdOrder	STG	0.0800876
SUBJ09	thirdOrder	STG	0.0438263
SUBJ09	thirdOrder	STG	0.0461438
SUBJ09	thirdOrder	STG	0.0263634
SUBJ09	thirdOrder	STG	0.0512456
SUBJ09	thirdOrder	STG	0.0166227
SUBJ09	thirdOrder	STG	0.0755127
SUBJ09	thirdOrder	STG	0.00805507
SUBJ09	thirdOrder	STG	0.0219161
SUBJ09	thirdOrder	STG	0.0353564
SUBJ09	thirdOrder	STG	0.034934
SUBJ09	thirdOrder	STG	0.0493085
SUBJ09	thirdOrder	STG	0.0108226
SUBJ09	thirdOrder	STG	0.0212245
SUBJ09	thirdOrder	STG	0.0504774
SUBJ09	thirdOrder	STG	0.0334053
SUBJ09	thirdOrder	STG	0.0190479
SUBJ09	thirdOrder	STG	0.0326824
SUBJ09	thirdOrder	STG	0.0270096
SUBJ09	thirdOrder	STG	0.02487
SUBJ09	thirdOrder	STG	0.043568
SUBJ09	thirdOrder	STG	0.0314205
SUBJ09	thirdOrder	STG	0.0287551
SUBJ09	thirdOrder	STG	0.02587
SUBJ09	thirdOrder	STG	0.0373171
SUBJ09	thirdOrder	STG	0.0402211
SUBJ09	thirdOrder	STG	0.0306765
SUBJ09	thirdOrder	STG	0.010492
SUBJ09	thirdOrder	STG	0.0123009
SUBJ09	thirdOrder	STG	0.0275025
SUBJ09	thirdOrder	STG	0.0185047
SUBJ09	thirdOrder	STG	0.00968887
SUBJ09	thirdOrder	STG	0.0176
SUBJ09	thirdOrder	STG	0.0330563
SUBJ09	thirdOrder	STG	0.0210605
SUBJ09	thirdOrder	STG	0.000113198
SUBJ09	thirdOrder	STG	0.0355837
SUBJ09	thirdOrder	STG	0.0243136
SUBJ09	thirdOrder	STG	0.0414873
SUBJ09	thirdOrder	STG	0.0599815
SUBJ09	thirdOrder	STG	0.0204441
SUBJ09	thirdOrder	STG	0.0289954
SUBJ09	thirdOrder	STG	0.0364497
SUBJ09	thirdOrder	STG	0.0326851
SUBJ09	thirdOrder	STG	0.030206
SUBJ09	thirdOrder	STG	0.0474961
SUBJ09	thirdOrder	STG	0.0415774
SUBJ09	thirdOrder	STG	0.0680174
SUBJ09	thirdOrder	STG	0.0495872
SUBJ09	thirdOrder	STG	0.0259268
SUBJ09	thirdOrder	STG	0.0506806
SUBJ09	thirdOrder	STG	0.0658548
SUBJ09	thirdOrder	STG	0.0902871
SUBJ09	thirdOrder	STG	0.0420982
SUBJ09	thirdOrder	STG	0.0520579
SUBJ09	thirdOrder	STG	0.0314189
SUBJ09	thirdOrder	STG	0.028725
SUBJ09	thirdOrder	STG	0.0280517
SUBJ09	thirdOrder	STG	0.0331713
SUBJ09	thirdOrder	STG	0.0204664
SUBJ09	thirdOrder	STG	0.000105486
SUBJ09	thirdOrder	STG	0.0436461
SUBJ09	thirdOrder	STG	0.0277971
SUBJ09	thirdOrder	STG	0.0282311
SUBJ09	thirdOrder	STG	0.0213235
SUBJ09	thirdOrder	STG	0.0520915
SUBJ09	thirdOrder	STG	0.0488188
SUBJ09	thirdOrder	STG	0.0223391
SUBJ09	thirdOrder	STG	0.053188
SUBJ09	thirdOrder	STG	0.0206044
SUBJ09	thirdOrder	STG	0.0250592
SUBJ09	thirdOrder	STG	0.0288663
SUBJ09	thirdOrder	STG	0.0248032
SUBJ09	thirdOrder	STG	0.020503
SUBJ09	thirdOrder	STG	0.0205604
SUBJ09	thirdOrder	STG	0.019929
SUBJ09	thirdOrder	STG	0.0432875
SUBJ09	thirdOrder	STG	0.00700443
SUBJ09	thirdOrder	STG	0.0233762
SUBJ10	thirdOrder	STG	0.0117952
SUBJ10	thirdOrder	STG	0.0220313
SUBJ10	thirdOrder	STG	0.0128964
SUBJ10	thirdOrder	STG	0.040112
SUBJ10	thirdOrder	STG	0.0427576
SUBJ10	thirdOrder	STG	0.0214774
SUBJ10	thirdOrder	STG	0.0392242
SUBJ10	thirdOrder	STG	0.08551
SUBJ10	thirdOrder	STG	0.0567913
SUBJ10	thirdOrder	STG	0.0985466
SUBJ10	thirdOrder	STG	0.0435298
SUBJ10	thirdOrder	STG	0.0102894
SUBJ10	thirdOrder	STG	0.0529062
SUBJ10	thirdOrder	STG	0.0274281
SUBJ10	thirdOrder	STG	0.048638
SUBJ10	thirdOrder	STG	0.0284979
SUBJ10	thirdOrder	STG	0.0297592
SUBJ10	thirdOrder	STG	0.0342008
SUBJ10	thirdOrder	STG	0.017873
SUBJ10	thirdOrder	STG	0.0462482
SUBJ10	thirdOrder	STG	0.0166091
SUBJ10	thirdOrder	STG	0.014223
SUBJ10	thirdOrder	STG	0.0268034
SUBJ10	thirdOrder	STG	0.0240422
SUBJ10	thirdOrder	STG	0.00418601
SUBJ10	thirdOrder	STG	0.0250567
SUBJ10	thirdOrder	STG	0.0106094
SUBJ10	thirdOrder	STG	0.0246252
SUBJ10	thirdOrder	STG	0.00263183
SUBJ10	thirdOrder	STG	0.0127955
SUBJ10	thirdOrder	STG	0.0109516
SUBJ10	thirdOrder	STG	0.0487045
SUBJ10	thirdOrder	STG	0.0381755
SUBJ10	thirdOrder	STG	0.0531021
SUBJ10	thirdOrder	STG	0.0664387
SUBJ10	thirdOrder	STG	0.0391021
SUBJ10	thirdOrder	STG	0.0383649
SUBJ10	thirdOrder	STG	0.000160854
SUBJ10	thirdOrder	STG	0.0496867
SUBJ10	thirdOrder	STG	0.0743516
SUBJ10	thirdOrder	STG	0.0319752
SUBJ10	thirdOrder	STG	0.0478084
SUBJ10	thirdOrder	STG	0.0141785
SUBJ10	thirdOrder	STG	0.0592102
SUBJ10	thirdOrder	STG	0.0645215
SUBJ10	thirdOrder	STG	0.041657
SUBJ10	thirdOrder	STG	0.0537993
SUBJ10	thirdOrder	STG	0.0329267
SUBJ10	thirdOrder	STG	0.0167131
SUBJ10	thirdOrder	STG	0.0313598
SUBJ10	thirdOrder	STG	0.0226112
SUBJ10	thirdOrder	STG	0.0156365
SUBJ10	thirdOrder	STG	0.039051
SUBJ10	thirdOrder	STG	0.0376255
SUBJ10	thirdOrder	STG	0.0210186
SUBJ10	thirdOrder	STG	0.068247
SUBJ10	thirdOrder	STG	0.0851039
SUBJ10	thirdOrder	STG	0.0186474
SUBJ10	thirdOrder	STG	0.0326627
SUBJ10	thirdOrder	STG	0.0493699
SUBJ10	thirdOrder	STG	0.0561657
SUBJ10	thirdOrder	STG	0.028721
SUBJ10	thirdOrder	STG	0.0407669
SUBJ10	thirdOrder	STG	0.0113969
SUBJ10	thirdOrder	STG	0.0231323
SUBJ10	thirdOrder	STG	0.0162013
SUBJ10	thirdOrder	STG	0.0292553
SUBJ10	thirdOrder	STG	0.0120214
SUBJ10	thirdOrder	STG	0.0360036
SUBJ10	thirdOrder	STG	0.0209406
SUBJ10	thirdOrder	STG	0.0206799
SUBJ10	thirdOrder	STG	0.00907103
SUBJ10	thirdOrder	STG	0.00739033
SUBJ10	thirdOrder	STG	0.0374078
SUBJ10	thirdOrder	STG	0.0607076
SUBJ10	thirdOrder	STG	0.00927689
SUBJ10	thirdOrder	STG	0.014098
SUBJ10	thirdOrder	STG	0.0122142
SUBJ10	thirdOrder	STG	0.0539447
SUBJ10	thirdOrder	STG	0.0268734
SUBJ10	thirdOrder	STG	0.0199688
SUBJ10	thirdOrder	STG	0.0152541
SUBJ10	thirdOrder	STG	0.0157237
SUBJ10	thirdOrder	STG	0.041602
SUBJ10	thirdOrder	STG	0.0250026
SUBJ10	thirdOrder	STG	0.0110826
SUBJ10	thirdOrder	STG	0.0250622
SUBJ10	thirdOrder	STG	0.000151257
SUBJ10	thirdOrder	STG	0.036108
SUBJ10	thirdOrder	STG	0.0217579
SUBJ10	thirdOrder	STG	0.030809
SUBJ10	thirdOrder	STG	0.0237959
SUBJ10	thirdOrder	STG	0.0620932
SUBJ10	thirdOrder	STG	0.0245449
SUBJ10	thirdOrder	STG	0.0584771
SUBJ10	thirdOrder	STG	0.09274
SUBJ10	thirdOrder	STG	0.0420059
SUBJ10	thirdOrder	STG	0.0449753
SUBJ10	thirdOrder	STG	0.0472458
SUBJ10	thirdOrder	STG	0.0578797
SUBJ10	thirdOrder	STG	0.0190095
SUBJ10	thirdOrder	STG	0.0343034
SUBJ10	thirdOrder	STG	0.0248396
SUBJ10	thirdOrder	STG	0.0198014
SUBJ10	thirdOrder	STG	0.0187636
SUBJ10	thirdOrder	STG	0.046976
SUBJ10	thirdOrder	STG	0.0387228
SUBJ10	thirdOrder	STG	0.0427162
SUBJ10	thirdOrder	STG	0.0288042
SUBJ10	thirdOrder	STG	0.0363929
SUBJ10	thirdOrder	STG	0.0290991
SUBJ10	thirdOrder	STG	0.0214421
SUBJ10	thirdOrder	STG	0.0121508
SUBJ10	thirdOrder	STG	0.0175018
SUBJ10	thirdOrder	STG	0.0252212
SUBJ10	thirdOrder	STG	0.0399493
SUBJ10	thirdOrder	STG	0.0425982
SUBJ10	thirdOrder	STG	0.0277519
SUBJ10	thirdOrder	STG	0.0187681
SUBJ10	thirdOrder	STG	0.042304
SUBJ10	thirdOrder	STG	0.0142565
SUBJ10	thirdOrder	STG	0.0251426
SUBJ10	thirdOrder	STG	0.0398187
SUBJ10	thirdOrder	STG	0.0525526
SUBJ10	thirdOrder	STG	0.00015956
SUBJ10	thirdOrder	STG	0.0432934
SUBJ10	thirdOrder	STG	0.0564383
SUBJ10	thirdOrder	STG	0.0510746
SUBJ10	thirdOrder	STG	0.0648124
SUBJ10	thirdOrder	STG	0.0320454
SUBJ10	thirdOrder	STG	0.0549896
SUBJ10	thirdOrder	STG	0.0560213
SUBJ10	thirdOrder	STG	0.07121
SUBJ10	thirdOrder	STG	0.0166171
SUBJ10	thirdOrder	STG	0.0304232
SUBJ10	thirdOrder	STG	0.0621824
SUBJ10	thirdOrder	STG	0.0594487
SUBJ10	thirdOrder	STG	0.0269919
SUBJ10	thirdOrder	STG	0.019228
SUBJ10	thirdOrder	STG	0.0210345
SUBJ10	thirdOrder	STG	0.0308479
SUBJ10	thirdOrder	STG	0.0384874
SUBJ10	thirdOrder	STG	0.0332117
SUBJ10	thirdOrder	STG	0.0179023
SUBJ10	thirdOrder	STG	0.0136189
SUBJ10	thirdOrder	STG	0.0600117
SUBJ10	thirdOrder	STG	0.0253968
SUBJ10	thirdOrder	STG	0.0456014
SUBJ10	thirdOrder	STG	0.000104442
SUBJ10	thirdOrder	STG	0.0265112
SUBJ10	thirdOrder	STG	0.0225231
SUBJ10	thirdOrder	STG	0.0367245
SUBJ10	thirdOrder	STG	0.0332844
SUBJ10	thirdOrder	STG	0.0234855
SUBJ10	thirdOrder	STG	0.0235304
SUBJ10	thirdOrder	STG	0.0334076
SUBJ10	thirdOrder	STG	0.0251651
SUBJ10	thirdOrder	STG	0.057208
SUBJ10	thirdOrder	STG	0.000137278
SUBJ10	thirdOrder	STG	0.0124597
SUBJ10	thirdOrder	STG	0.0203902
SUBJ10	thirdOrder	STG	0.000202043
SUBJ10	thirdOrder	STG	0.0303243
SUBJ10	thirdOrder	STG	0.000176468
SUBJ10	thirdOrder	STG	0.002831
SUBJ10	thirdOrder	STG	0.0152105
SUBJ10	thirdOrder	STG	0.013042
SUBJ10	thirdOrder	STG	0.0267344
SUBJ10	thirdOrder	STG	0.0290671
SUBJ10	thirdOrder	STG	0.0210018
SUBJ10	thirdOrder	STG	0.000916636
SUBJ10	thirdOrder	STG	0.0420104
SUBJ10	thirdOrder	STG	0.0381493
SUBJ10	thirdOrder	STG	0.0312593
SUBJ10	thirdOrder	STG	0.00786198
SUBJ10	thirdOrder	STG	0.0252095
SUBJ10	thirdOrder	STG	0.0255319
SUBJ10	thirdOrder	STG	0.0257837
SUBJ10	thirdOrder	STG	0.0703447
SUBJ10	thirdOrder	STG	0.0558443
SUBJ10	thirdOrder	STG	0.0121693
SUBJ10	thirdOrder	STG	0.00751426
SUBJ10	thirdOrder	STG	0.0159522
SUBJ10	thirdOrder	STG	0.0229414
SUBJ00	semantic	STG	0.00844714
SUBJ00	semantic	STG	0.0186761
SUBJ00	semantic	STG	0.0391968
SUBJ00	semantic	STG	0.0120848
SUBJ00	semantic	STG	0.044795
SUBJ00	semantic	STG	0.0275682
SUBJ00	semantic	STG	0.0556397
SUBJ00	semantic	STG	0.0169514
SUBJ00	semantic	STG	0.0112991
SUBJ00	semantic	STG	0.019264
SUBJ00	semantic	STG	0.043843
SUBJ00	semantic	STG	0.0527486
SUBJ00	semantic	STG	0.0671998
SUBJ00	semantic	STG	0.043612
SUBJ00	semantic	STG	0.0507139
SUBJ00	semantic	STG	0.0457705
SUBJ00	semantic	STG	0.0206443
SUBJ00	semantic	STG	0.0160341
SUBJ00	semantic	STG	0.0146973
SUBJ00	semantic	STG	0.0496421
SUBJ00	semantic	STG	0.014511
SUBJ00	semantic	STG	0.0254858
SUBJ00	semantic	STG	0.0182017
SUBJ00	semantic	STG	0.000113386
SUBJ00	semantic	STG	0.00851948
SUBJ00	semantic	STG	0.00278925
SUBJ00	semantic	STG	0.00924622
SUBJ00	semantic	STG	0.00506769
SUBJ00	semantic	STG	0.00557034
SUBJ00	semantic	STG	0.0250548
SUBJ00	semantic	STG	0.0114762
SUBJ00	semantic	STG	0.0479718
SUBJ00	semantic	STG	0.0159249
SUBJ00	semantic	STG	0.0226369
SUBJ00	semantic	STG	0.013465
SUBJ00	semantic	STG	0.0400185
SUBJ00	semantic	STG	0.015028
SUBJ00	semantic	STG	0.00506368
SUBJ00	semantic	STG	0.00354277
SUBJ00	semantic	STG	0.000865601
SUBJ00	semantic	STG	0.0288894
SUBJ00	semantic	STG	0.0276503
SUBJ00	semantic	STG	0.0236798
SUBJ00	semantic	STG	0.0458301
SUBJ00	semantic	STG	0.00854599
SUBJ00	semantic	STG	0.0071174
SUBJ00	semantic	STG	0.0294269
SUBJ00	semantic	STG	0.0412637
SUBJ00	semantic	STG	0.0506292
SUBJ00	semantic	STG	0.0177945
SUBJ00	semantic	STG	0.000262766
SUBJ00	semantic	STG	0.0100791
SUBJ00	semantic	STG	0.00726273
SUBJ00	semantic	STG	0.0221527
SUBJ00	semantic	STG	0.0209396
SUBJ00	semantic	STG	0.0268389
SUBJ00	semantic	STG	0.0205223
SUBJ00	semantic	STG	0.0336704
SUBJ00	semantic	STG	0.0304743
SUBJ00	semantic	STG	0.0346423
SUBJ00	semantic	STG	0.0341549
SUBJ00	semantic	STG	2.23315e-06
SUBJ00	semantic	STG	0.0392744
SUBJ00	semantic	STG	0.019559
SUBJ00	semantic	STG	0.0121334
SUBJ00	semantic	STG	0.0136043
SUBJ00	semantic	STG	0.025338
SUBJ00	semantic	STG	0.00978336
SUBJ00	semantic	STG	0.0128331
SUBJ00	semantic	STG	0.00401806
SUBJ00	semantic	STG	0.0173888
SUBJ00	semantic	STG	0.126421
SUBJ00	semantic	STG	0.00632792
SUBJ00	semantic	STG	0.0498953
SUBJ00	semantic	STG	0.0327195
SUBJ00	semantic	STG	0.0564843
SUBJ00	semantic	STG	0.0109012
SUBJ00	semantic	STG	0.0123488
SUBJ00	semantic	STG	0.04598
SUBJ00	semantic	STG	0.047675
SUBJ00	semantic	STG	0.0448103
SUBJ00	semantic	STG	0.0340713
SUBJ00	semantic	STG	0.0491864
SUBJ00	semantic	STG	0.028862
SUBJ00	semantic	STG	0.0555266
SUBJ00	semantic	STG	0.0139431
SUBJ00	semantic	STG	2.6581e-06
SUBJ00	semantic	STG	0.0268982
SUBJ00	semantic	STG	0.0376656
SUBJ00	semantic	STG	0.00368736
SUBJ00	semantic	STG	0.0157786
SUBJ00	semantic	STG	0.00513467
SUBJ00	semantic	STG	0.0278959
SUBJ00	semantic	STG	0.0287972
SUBJ00	semantic	STG	0.0204678
SUBJ00	semantic	STG	0.0325395
SUBJ00	semantic	STG	0.0374636
SUBJ00	semantic	STG	0.0326125
SUBJ00	semantic	STG	0.0402021
SUBJ00	semantic	STG	0.0291863
SUBJ00	semantic	STG	0.0445285
SUBJ00	semantic	STG	0.0324159
SUBJ00	semantic	STG	0.0235751
SUBJ00	semantic	STG	0.0289642
SUBJ00	semantic	STG	0.0155503
SUBJ00	semantic	STG	0.0390428
SUBJ00	semantic	STG	0.0143318
SUBJ00	semantic	STG	0.0307472
SUBJ00	semantic	STG	0.026912
SUBJ00	semantic	STG	0.0305313
SUBJ00	semantic	STG	0.0370372
SUBJ00	semantic	STG	0.111667
SUBJ00	semantic	STG	0.0431606
SUBJ00	semantic	STG	0.061932
SUBJ00	semantic	STG	0.0288817
SUBJ00	semantic	STG	0.0195266
SUBJ00	semantic	STG	0.0120483
SUBJ00	semantic	STG	0.0392546
SUBJ00	semantic	STG	0.045054
SUBJ00	semantic	STG	0.0105897
SUBJ00	semantic	STG	0.0166083
SUBJ00	semantic	STG	0.0102443
SUBJ00	semantic	STG	0.0273577
SUBJ00	semantic	STG	0.00328556
SUBJ00	semantic	STG	0.0360783
SUBJ00	semantic	STG	0.0212477
SUBJ00	semantic	STG	0.0565469
SUBJ00	semantic	STG	0.000116829
SUBJ00	semantic	STG	3.20745e-06
SUBJ00	semantic	STG	0.010241
SUBJ00	semantic	STG	0.0326452
SUBJ00	semantic	STG	0.0250841
SUBJ00	semantic	STG	0.0110076
SUBJ00	semantic	STG	0.0237443
SUBJ00	semantic	STG	0.0327487
SUBJ00	semantic	STG	0.0296382
SUBJ00	semantic	STG	0.0179204
SUBJ00	semantic	STG	0.0416647
SUBJ00	semantic	STG	0.0237725
SUBJ00	semantic	STG	0.0436393
SUBJ00	semantic	STG	0.0253668
SUBJ00	semantic	STG	0.0119432
SUBJ00	semantic	STG	0.0275317
SUBJ00	semantic	STG	0.0127157
SUBJ00	semantic	STG	0.00672609
SUBJ00	semantic	STG	0.033948
SUBJ00	semantic	STG	0.0233089
SUBJ00	semantic	STG	0.000393765
SUBJ00	semantic	STG	0.0104713
SUBJ00	semantic	STG	0.0154149
SUBJ00	semantic	STG	0.00159994
SUBJ00	semantic	STG	0.00361818
SUBJ00	semantic	STG	0.000711568
SUBJ00	semantic	STG	0.00990165
SUBJ00	semantic	STG	0.0301024
SUBJ00	semantic	STG	0.016615
SUBJ00	semantic	STG	0.00740562
SUBJ00	semantic	STG	0.000130726
SUBJ00	semantic	STG	0.00855278
SUBJ00	semantic	STG	0.00765412
SUBJ00	semantic	STG	0.0593459
SUBJ00	semantic	STG	0.0442905
SUBJ00	semantic	STG	0.0646495
SUBJ00	semantic	STG	0.0174325
SUBJ00	semantic	STG	0.00914966
SUBJ00	semantic	STG	0.0258875
SUBJ00	semantic	STG	0.0162535
SUBJ00	semantic	STG	0.071923
SUBJ00	semantic	STG	0.0819976
SUBJ00	semantic	STG	0.0380883
SUBJ00	semantic	STG	0.0357947
SUBJ00	semantic	STG	0.0313118
SUBJ00	semantic	STG	0.0145578
SUBJ00	semantic	STG	0.0208171
SUBJ00	semantic	STG	0.0336692
SUBJ00	semantic	STG	0.0384329
SUBJ00	semantic	STG	0.040282
SUBJ00	semantic	STG	0.0449798
SUBJ00	semantic	STG	0.0521024
[truncated: 84,733 more rows]

## Sheet: Figure7C
subjects	models	hemis	coordinates	performance	sulcus
SUBJ00	thirdOrder	left	-80	0	STS
SUBJ00	thirdOrder	left	-78	0	STS
SUBJ00	thirdOrder	left	-76	0	STS
SUBJ00	thirdOrder	left	-74	0	STS
SUBJ00	thirdOrder	left	-72	0	STS
SUBJ00	thirdOrder	left	-70	0	STS
SUBJ00	thirdOrder	left	-68	0	STS
SUBJ00	thirdOrder	left	-66	0	STS
SUBJ00	thirdOrder	left	-64	0	STS
SUBJ00	thirdOrder	left	-62	0	STS
SUBJ00	thirdOrder	left	-60	0	STS
SUBJ00	thirdOrder	left	-58	0	STS
SUBJ00	thirdOrder	left	-56	0	STS
SUBJ00	thirdOrder	left	-54	0	STS
SUBJ00	thirdOrder	left	-52	0	STS
SUBJ00	thirdOrder	left	-50	0	STS
SUBJ00	thirdOrder	left	-48	0	STS
SUBJ00	thirdOrder	left	-46	0	STS
SUBJ00	thirdOrder	left	-44	0.0405843	STS
SUBJ00	thirdOrder	left	-42	0.0433926	STS
SUBJ00	thirdOrder	left	-40	0.0375564	STS
SUBJ00	thirdOrder	left	-38	0.0359611	STS
SUBJ00	thirdOrder	left	-36	0.0357791	STS
SUBJ00	thirdOrder	left	-34	0.0346702	STS
SUBJ00	thirdOrder	left	-32	0.0281656	STS
SUBJ00	thirdOrder	left	-30	0.0304473	STS
SUBJ00	thirdOrder	left	-28	0.0414731	STS
SUBJ00	thirdOrder	left	-26	0.0498973	STS
SUBJ00	thirdOrder	left	-24	0.0498973	STS
SUBJ00	thirdOrder	left	-22	0.0408226	STS
SUBJ00	thirdOrder	left	-20	0.04354	STS
SUBJ00	thirdOrder	left	-18	0.0409807	STS
SUBJ00	thirdOrder	left	-16	0.0425373	STS
SUBJ00	thirdOrder	left	-14	0.0397181	STS
SUBJ00	thirdOrder	left	-12	0.0357916	STS
SUBJ00	thirdOrder	left	-10	0.033647	STS
SUBJ00	thirdOrder	left	-8	0.0324109	STS
SUBJ00	thirdOrder	left	-6	0.0270154	STS
SUBJ00	thirdOrder	left	-4	0.0326678	STS
SUBJ00	thirdOrder	left	-2	0.0521645	STS
SUBJ00	thirdOrder	left	0	0.0511374	STS
SUBJ00	thirdOrder	left	2	0.0523211	STS
SUBJ00	thirdOrder	left	4	0.0511386	STS
SUBJ00	thirdOrder	left	6	0.0473557	STS
SUBJ00	thirdOrder	left	8	0.0456615	STS
SUBJ00	thirdOrder	left	10	0.0449367	STS
SUBJ00	thirdOrder	left	12	0.0427876	STS
SUBJ00	thirdOrder	left	14	0.0409304	STS
SUBJ00	thirdOrder	left	16	0.0421247	STS
SUBJ00	thirdOrder	left	18	0.0396858	STS
SUBJ00	thirdOrder	left	20	0.036075	STS
SUBJ00	thirdOrder	left	22	0.0323638	STS
SUBJ00	thirdOrder	left	24	0.0271374	STS
SUBJ00	thirdOrder	left	26	0	STS
SUBJ00	thirdOrder	left	28	0.0511663	STS
SUBJ01	thirdOrder	left	-80	0	STS
SUBJ01	thirdOrder	left	-78	0	STS
SUBJ01	thirdOrder	left	-76	0	STS
SUBJ01	thirdOrder	left	-74	0	STS
SUBJ01	thirdOrder	left	-72	0	STS
SUBJ01	thirdOrder	left	-70	0	STS
SUBJ01	thirdOrder	left	-68	0	STS
SUBJ01	thirdOrder	left	-66	0	STS
SUBJ01	thirdOrder	left	-64	0	STS
SUBJ01	thirdOrder	left	-62	0	STS
SUBJ01	thirdOrder	left	-60	0	STS
SUBJ01	thirdOrder	left	-58	0	STS
SUBJ01	thirdOrder	left	-56	0	STS
SUBJ01	thirdOrder	left	-54	0	STS
SUBJ01	thirdOrder	left	-52	0	STS
SUBJ01	thirdOrder	left	-50	0	STS
SUBJ01	thirdOrder	left	-48	0	STS
SUBJ01	thirdOrder	left	-46	0.0233678	STS
SUBJ01	thirdOrder	left	-44	0.0233678	STS
SUBJ01	thirdOrder	left	-42	0.0233678	STS
SUBJ01	thirdOrder	left	-40	0.0233678	STS
SUBJ01	thirdOrder	left	-38	0.0402304	STS
SUBJ01	thirdOrder	left	-36	0.0475518	STS
SUBJ01	thirdOrder	left	-34	0.0430308	STS
SUBJ01	thirdOrder	left	-32	0.0430308	STS
SUBJ01	thirdOrder	left	-30	0.0430308	STS
SUBJ01	thirdOrder	left	-28	0.0213142	STS
SUBJ01	thirdOrder	left	-26	0.0165673	STS
SUBJ01	thirdOrder	left	-24	0.0169056	STS
SUBJ01	thirdOrder	left	-22	0.0228351	STS
SUBJ01	thirdOrder	left	-20	0.0236239	STS
SUBJ01	thirdOrder	left	-18	0.0341047	STS
SUBJ01	thirdOrder	left	-16	0.0401737	STS
SUBJ01	thirdOrder	left	-14	0.0430598	STS
SUBJ01	thirdOrder	left	-12	0.0528043	STS
SUBJ01	thirdOrder	left	-10	0.0475658	STS
SUBJ01	thirdOrder	left	-8	0.0390822	STS
SUBJ01	thirdOrder	left	-6	0.0375559	STS
SUBJ01	thirdOrder	left	-4	0.0367564	STS
SUBJ01	thirdOrder	left	-2	0.0375903	STS
SUBJ01	thirdOrder	left	0	0.0424127	STS
SUBJ01	thirdOrder	left	2	0.0517343	STS
SUBJ01	thirdOrder	left	4	0.0568086	STS
SUBJ01	thirdOrder	left	6	0.0513069	STS
SUBJ01	thirdOrder	left	8	0.0509571	STS
SUBJ01	thirdOrder	left	10	0.0431843	STS
SUBJ01	thirdOrder	left	12	0.0348164	STS
SUBJ01	thirdOrder	left	14	0.0337547	STS
SUBJ01	thirdOrder	left	16	0.039896	STS
SUBJ01	thirdOrder	left	18	0.0426849	STS
SUBJ01	thirdOrder	left	20	0.0496235	STS
SUBJ01	thirdOrder	left	22	0.0521805	STS
SUBJ01	thirdOrder	left	24	0.0516473	STS
SUBJ01	thirdOrder	left	26	0.0529407	STS
SUBJ01	thirdOrder	left	28	0.0555882	STS
SUBJ02	thirdOrder	left	-80	0.0431465	STS
SUBJ02	thirdOrder	left	-78	0.0435982	STS
SUBJ02	thirdOrder	left	-76	0.0412194	STS
SUBJ02	thirdOrder	left	-74	0.0377151	STS
SUBJ02	thirdOrder	left	-72	0.0395037	STS
SUBJ02	thirdOrder	left	-70	0.038051	STS
SUBJ02	thirdOrder	left	-68	0.033773	STS
SUBJ02	thirdOrder	left	-66	0.0332639	STS
SUBJ02	thirdOrder	left	-64	0.0328241	STS
SUBJ02	thirdOrder	left	-62	0.0344904	STS
SUBJ02	thirdOrder	left	-60	0.0325843	STS
SUBJ02	thirdOrder	left	-58	0.0332581	STS
SUBJ02	thirdOrder	left	-56	0.0325627	STS
SUBJ02	thirdOrder	left	-54	0.0326586	STS
SUBJ02	thirdOrder	left	-52	0.0294177	STS
SUBJ02	thirdOrder	left	-50	0.0294774	STS
SUBJ02	thirdOrder	left	-48	0.0307207	STS
SUBJ02	thirdOrder	left	-46	0.0305825	STS
SUBJ02	thirdOrder	left	-44	0.0301992	STS
SUBJ02	thirdOrder	left	-42	0.0297046	STS
SUBJ02	thirdOrder	left	-40	0.0288516	STS
SUBJ02	thirdOrder	left	-38	0.024906	STS
SUBJ02	thirdOrder	left	-36	0.0231298	STS
SUBJ02	thirdOrder	left	-34	0.030725	STS
SUBJ02	thirdOrder	left	-32	0.0515443	STS
SUBJ02	thirdOrder	left	-30	0.05626	STS
SUBJ02	thirdOrder	left	-28	0.053575	STS
SUBJ02	thirdOrder	left	-26	0.0469511	STS
SUBJ02	thirdOrder	left	-24	0.0423465	STS
SUBJ02	thirdOrder	left	-22	0.0324642	STS
SUBJ02	thirdOrder	left	-20	0.0240112	STS
SUBJ02	thirdOrder	left	-18	0.0331813	STS
SUBJ02	thirdOrder	left	-16	0.0404939	STS
SUBJ02	thirdOrder	left	-14	0.0435884	STS
SUBJ02	thirdOrder	left	-12	0.0463938	STS
SUBJ02	thirdOrder	left	-10	0.0480831	STS
SUBJ02	thirdOrder	left	-8	0.0467229	STS
SUBJ02	thirdOrder	left	-6	0.0440814	STS
SUBJ02	thirdOrder	left	-4	0.0414334	STS
SUBJ02	thirdOrder	left	-2	0.0387875	STS
SUBJ02	thirdOrder	left	0	0.0239622	STS
SUBJ02	thirdOrder	left	2	0.0272463	STS
SUBJ02	thirdOrder	left	4	0.0300994	STS
SUBJ02	thirdOrder	left	6	0.0307579	STS
SUBJ02	thirdOrder	left	8	0.0308777	STS
SUBJ02	thirdOrder	left	10	0.0341114	STS
SUBJ02	thirdOrder	left	12	0.0355295	STS
SUBJ02	thirdOrder	left	14	0.0383574	STS
SUBJ02	thirdOrder	left	16	0.0478437	STS
SUBJ02	thirdOrder	left	18	0.048344	STS
SUBJ02	thirdOrder	left	20	0.0530813	STS
SUBJ02	thirdOrder	left	22	0.0578355	STS
SUBJ02	thirdOrder	left	24	0.0564621	STS
SUBJ02	thirdOrder	left	26	0.0531313	STS
SUBJ02	thirdOrder	left	28	0.0491438	STS
SUBJ03	thirdOrder	left	-80	0.0429797	STS
SUBJ03	thirdOrder	left	-78	0.0422211	STS
SUBJ03	thirdOrder	left	-76	0.0415463	STS
SUBJ03	thirdOrder	left	-74	0.0349591	STS
SUBJ03	thirdOrder	left	-72	0.0267214	STS
SUBJ03	thirdOrder	left	-70	0.0267214	STS
SUBJ03	thirdOrder	left	-68	0.0254716	STS
SUBJ03	thirdOrder	left	-66	0.0244414	STS
SUBJ03	thirdOrder	left	-64	0.0254001	STS
SUBJ03	thirdOrder	left	-62	0.0265784	STS
SUBJ03	thirdOrder	left	-60	0.0199646	STS
SUBJ03	thirdOrder	left	-58	0.0159138	STS
SUBJ03	thirdOrder	left	-56	0.0178786	STS
SUBJ03	thirdOrder	left	-54	0.0162991	STS
SUBJ03	thirdOrder	left	-52	0.0112447	STS
SUBJ03	thirdOrder	left	-50	0.0186591	STS
SUBJ03	thirdOrder	left	-48	0.027927	STS
SUBJ03	thirdOrder	left	-46	0	STS
SUBJ03	thirdOrder	left	-44	0.023879	STS
SUBJ03	thirdOrder	left	-42	0.023879	STS
SUBJ03	thirdOrder	left	-40	0.023879	STS
SUBJ03	thirdOrder	left	-38	0.0242993	STS
SUBJ03	thirdOrder	left	-36	0.0242993	STS
SUBJ03	thirdOrder	left	-34	0.0255602	STS
SUBJ03	thirdOrder	left	-32	0.0272413	STS
SUBJ03	thirdOrder	left	-30	0.0272413	STS
SUBJ03	thirdOrder	left	-28	0	STS
SUBJ03	thirdOrder	left	-26	0.0948143	STS
SUBJ03	thirdOrder	left	-24	0.0443279	STS
SUBJ03	thirdOrder	left	-22	0.037871	STS
SUBJ03	thirdOrder	left	-20	0.0376899	STS
SUBJ03	thirdOrder	left	-18	0.0376899	STS
SUBJ03	thirdOrder	left	-16	0.0296516	STS
SUBJ03	thirdOrder	left	-14	0.0333064	STS
SUBJ03	thirdOrder	left	-12	0.0399786	STS
SUBJ03	thirdOrder	left	-10	0.0390342	STS
SUBJ03	thirdOrder	left	-8	0.0416032	STS
SUBJ03	thirdOrder	left	-6	0.0371247	STS
SUBJ03	thirdOrder	left	-4	0.0368062	STS
SUBJ03	thirdOrder	left	-2	0.038485	STS
SUBJ03	thirdOrder	left	0	0.040906	STS
SUBJ03	thirdOrder	left	2	0.0408415	STS
SUBJ03	thirdOrder	left	4	0.0422483	STS
SUBJ03	thirdOrder	left	6	0.0438233	STS
SUBJ03	thirdOrder	left	8	0.0485274	STS
SUBJ03	thirdOrder	left	10	0.0478613	STS
SUBJ03	thirdOrder	left	12	0.0492269	STS
SUBJ03	thirdOrder	left	14	0.0558842	STS
SUBJ03	thirdOrder	left	16	0.0639874	STS
SUBJ03	thirdOrder	left	18	0.0463908	STS
SUBJ03	thirdOrder	left	20	0.0276485	STS
SUBJ03	thirdOrder	left	22	0.0240619	STS
SUBJ03	thirdOrder	left	24	0.0240619	STS
SUBJ03	thirdOrder	left	26	0.0283729	STS
SUBJ03	thirdOrder	left	28	0.0287341	STS
SUBJ04	thirdOrder	left	-80	0.000678107	STS
SUBJ04	thirdOrder	left	-78	0	STS
SUBJ04	thirdOrder	left	-76	0	STS
SUBJ04	thirdOrder	left	-74	0	STS
SUBJ04	thirdOrder	left	-72	0	STS
SUBJ04	thirdOrder	left	-70	0.0190864	STS
SUBJ04	thirdOrder	left	-68	0.0190864	STS
SUBJ04	thirdOrder	left	-66	0.0296036	STS
SUBJ04	thirdOrder	left	-64	0.025956	STS
SUBJ04	thirdOrder	left	-62	0.0289838	STS
SUBJ04	thirdOrder	left	-60	0.0301724	STS
SUBJ04	thirdOrder	left	-58	0.0301724	STS
SUBJ04	thirdOrder	left	-56	0.028661	STS
SUBJ04	thirdOrder	left	-54	0.0323684	STS
SUBJ04	thirdOrder	left	-52	0.0281226	STS
SUBJ04	thirdOrder	left	-50	0.0201843	STS
SUBJ04	thirdOrder	left	-48	0.0201843	STS
SUBJ04	thirdOrder	left	-46	0.0250335	STS
SUBJ04	thirdOrder	left	-44	0.0256469	STS
SUBJ04	thirdOrder	left	-42	0.0185872	STS
SUBJ04	thirdOrder	left	-40	0.0171341	STS
SUBJ04	thirdOrder	left	-38	0.0164672	STS
SUBJ04	thirdOrder	left	-36	0.0150733	STS
SUBJ04	thirdOrder	left	-34	0.0137768	STS
SUBJ04	thirdOrder	left	-32	0.0118732	STS
SUBJ04	thirdOrder	left	-30	0.0085297	STS
SUBJ04	thirdOrder	left	-28	0.00892909	STS
SUBJ04	thirdOrder	left	-26	0.0154173	STS
SUBJ04	thirdOrder	left	-24	0.0201548	STS
SUBJ04	thirdOrder	left	-22	0.0245115	STS
SUBJ04	thirdOrder	left	-20	0.0353242	STS
SUBJ04	thirdOrder	left	-18	0.0353242	STS
SUBJ04	thirdOrder	left	-16	0.0385012	STS
SUBJ04	thirdOrder	left	-14	0.0395997	STS
SUBJ04	thirdOrder	left	-12	0.0407449	STS
SUBJ04	thirdOrder	left	-10	0.0394249	STS
SUBJ04	thirdOrder	left	-8	0.0335354	STS
SUBJ04	thirdOrder	left	-6	0.0329081	STS
SUBJ04	thirdOrder	left	-4	0.0368661	STS
SUBJ04	thirdOrder	left	-2	0.0373605	STS
SUBJ04	thirdOrder	left	0	0.0393637	STS
SUBJ04	thirdOrder	left	2	0.0403498	STS
SUBJ04	thirdOrder	left	4	0.0431019	STS
SUBJ04	thirdOrder	left	6	0.0377396	STS
SUBJ04	thirdOrder	left	8	0.0328215	STS
SUBJ04	thirdOrder	left	10	0.0267067	STS
SUBJ04	thirdOrder	left	12	0.0259686	STS
SUBJ04	thirdOrder	left	14	0.0268681	STS
SUBJ04	thirdOrder	left	16	0.0265252	STS
SUBJ04	thirdOrder	left	18	0.028352	STS
SUBJ04	thirdOrder	left	20	0.0330903	STS
SUBJ04	thirdOrder	left	22	0.0414491	STS
SUBJ04	thirdOrder	left	24	0.0462244	STS
SUBJ04	thirdOrder	left	26	0.047312	STS
SUBJ04	thirdOrder	left	28	0.0439438	STS
SUBJ05	thirdOrder	left	-80	0.00966038	STS
SUBJ05	thirdOrder	left	-78	0.00966038	STS
SUBJ05	thirdOrder	left	-76	0.00966038	STS
SUBJ05	thirdOrder	left	-74	0	STS
SUBJ05	thirdOrder	left	-72	0.0248815	STS
SUBJ05	thirdOrder	left	-70	0.02552	STS
SUBJ05	thirdOrder	left	-68	0.02552	STS
SUBJ05	thirdOrder	left	-66	0.02552	STS
SUBJ05	thirdOrder	left	-64	0.02552	STS
SUBJ05	thirdOrder	left	-62	0.028074	STS
SUBJ05	thirdOrder	left	-60	0	STS
SUBJ05	thirdOrder	left	-58	0	STS
SUBJ05	thirdOrder	left	-56	0	STS
SUBJ05	thirdOrder	left	-54	0	STS
SUBJ05	thirdOrder	left	-52	0	STS
SUBJ05	thirdOrder	left	-50	0	STS
SUBJ05	thirdOrder	left	-48	0	STS
SUBJ05	thirdOrder	left	-46	0	STS
SUBJ05	thirdOrder	left	-44	0	STS
SUBJ05	thirdOrder	left	-42	0	STS
SUBJ05	thirdOrder	left	-40	0	STS
SUBJ05	thirdOrder	left	-38	0	STS
SUBJ05	thirdOrder	left	-36	0	STS
SUBJ05	thirdOrder	left	-34	0	STS
SUBJ05	thirdOrder	left	-32	0	STS
SUBJ05	thirdOrder	left	-30	0.016711	STS
SUBJ05	thirdOrder	left	-28	0.0160708	STS
SUBJ05	thirdOrder	left	-26	0.0158678	STS
SUBJ05	thirdOrder	left	-24	0.0158678	STS
SUBJ05	thirdOrder	left	-22	0.0158678	STS
SUBJ05	thirdOrder	left	-20	0.0154462	STS
SUBJ05	thirdOrder	left	-18	0.0142441	STS
SUBJ05	thirdOrder	left	-16	0.0360115	STS
SUBJ05	thirdOrder	left	-14	0.0400766	STS
SUBJ05	thirdOrder	left	-12	0.0381971	STS
SUBJ05	thirdOrder	left	-10	0.0357298	STS
SUBJ05	thirdOrder	left	-8	0.0382704	STS
SUBJ05	thirdOrder	left	-6	0.037592	STS
SUBJ05	thirdOrder	left	-4	0.0352923	STS
SUBJ05	thirdOrder	left	-2	0.0332949	STS
SUBJ05	thirdOrder	left	0	0.0340291	STS
SUBJ05	thirdOrder	left	2	0.0267995	STS
SUBJ05	thirdOrder	left	4	0.0261719	STS
SUBJ05	thirdOrder	left	6	0.0258187	STS
SUBJ05	thirdOrder	left	8	0.0270287	STS
SUBJ05	thirdOrder	left	10	0.0255544	STS
SUBJ05	thirdOrder	left	12	0.0266797	STS
SUBJ05	thirdOrder	left	14	0.026287	STS
SUBJ05	thirdOrder	left	16	0.0297725	STS
SUBJ05	thirdOrder	left	18	0.0241809	STS
SUBJ05	thirdOrder	left	20	0.0205969	STS
SUBJ05	thirdOrder	left	22	0.0205969	STS
SUBJ05	thirdOrder	left	24	0	STS
SUBJ05	thirdOrder	left	26	0	STS
SUBJ05	thirdOrder	left	28	0	STS
SUBJ06	thirdOrder	left	-80	0.023379	STS
SUBJ06	thirdOrder	left	-78	0.0273604	STS
SUBJ06	thirdOrder	left	-76	0.0262428	STS
SUBJ06	thirdOrder	left	-74	0.0260127	STS
SUBJ06	thirdOrder	left	-72	0.0251881	STS
SUBJ06	thirdOrder	left	-70	0.0269323	STS
SUBJ06	thirdOrder	left	-68	0.0259806	STS
SUBJ06	thirdOrder	left	-66	0.0310594	STS
SUBJ06	thirdOrder	left	-64	0.0355154	STS
SUBJ06	thirdOrder	left	-62	0.0380489	STS
SUBJ06	thirdOrder	left	-60	0.0342784	STS
SUBJ06	thirdOrder	left	-58	0.0328421	STS
SUBJ06	thirdOrder	left	-56	0.0304828	STS
SUBJ06	thirdOrder	left	-54	0.0274621	STS
SUBJ06	thirdOrder	left	-52	0.0242654	STS
SUBJ06	thirdOrder	left	-50	0.0250008	STS
SUBJ06	thirdOrder	left	-48	0.022866	STS
SUBJ06	thirdOrder	left	-46	0.0273107	STS
SUBJ06	thirdOrder	left	-44	0.0321235	STS
SUBJ06	thirdOrder	left	-42	0.037012	STS
SUBJ06	thirdOrder	left	-40	0.0393773	STS
SUBJ06	thirdOrder	left	-38	0.0368908	STS
SUBJ06	thirdOrder	left	-36	0.0324881	STS
SUBJ06	thirdOrder	left	-34	0.0291897	STS
SUBJ06	thirdOrder	left	-32	0.0269983	STS
SUBJ06	thirdOrder	left	-30	0.0265928	STS
SUBJ06	thirdOrder	left	-28	0.0263618	STS
SUBJ06	thirdOrder	left	-26	0.0254593	STS
SUBJ06	thirdOrder	left	-24	0.0357341	STS
SUBJ06	thirdOrder	left	-22	0.0403364	STS
SUBJ06	thirdOrder	left	-20	0.045279	STS
SUBJ06	thirdOrder	left	-18	0.0468804	STS
SUBJ06	thirdOrder	left	-16	0.0480333	STS
SUBJ06	thirdOrder	left	-14	0.0470574	STS
SUBJ06	thirdOrder	left	-12	0.0429156	STS
SUBJ06	thirdOrder	left	-10	0.0391799	STS
SUBJ06	thirdOrder	left	-8	0.0343633	STS
SUBJ06	thirdOrder	left	-6	0.034256	STS
SUBJ06	thirdOrder	left	-4	0.0360819	STS
SUBJ06	thirdOrder	left	-2	0.0412698	STS
SUBJ06	thirdOrder	left	0	0.043768	STS
SUBJ06	thirdOrder	left	2	0.0463196	STS
SUBJ06	thirdOrder	left	4	0.0497583	STS
SUBJ06	thirdOrder	left	6	0.0505427	STS
SUBJ06	thirdOrder	left	8	0.0513946	STS
SUBJ06	thirdOrder	left	10	0.0508251	STS
SUBJ06	thirdOrder	left	12	0.0501057	STS
SUBJ06	thirdOrder	left	14	0.0499089	STS
SUBJ06	thirdOrder	left	16	0.0483961	STS
SUBJ06	thirdOrder	left	18	0.0463735	STS
SUBJ06	thirdOrder	left	20	0.0449223	STS
SUBJ06	thirdOrder	left	22	0.0432346	STS
SUBJ06	thirdOrder	left	24	0.0369865	STS
SUBJ06	thirdOrder	left	26	0.0336954	STS
SUBJ06	thirdOrder	left	28	0.0390217	STS
SUBJ07	thirdOrder	left	-80	0	STS
SUBJ07	thirdOrder	left	-78	0	STS
SUBJ07	thirdOrder	left	-76	0	STS
SUBJ07	thirdOrder	left	-74	0	STS
SUBJ07	thirdOrder	left	-72	0	STS
SUBJ07	thirdOrder	left	-70	0	STS
SUBJ07	thirdOrder	left	-68	0	STS
SUBJ07	thirdOrder	left	-66	0	STS
SUBJ07	thirdOrder	left	-64	0	STS
SUBJ07	thirdOrder	left	-62	0.0468808	STS
SUBJ07	thirdOrder	left	-60	0.0371686	STS
SUBJ07	thirdOrder	left	-58	0.0320822	STS
SUBJ07	thirdOrder	left	-56	0.0335403	STS
SUBJ07	thirdOrder	left	-54	0.0317409	STS
SUBJ07	thirdOrder	left	-52	0.029873	STS
SUBJ07	thirdOrder	left	-50	0.0300073	STS
SUBJ07	thirdOrder	left	-48	0.0293646	STS
SUBJ07	thirdOrder	left	-46	0.0222728	STS
SUBJ07	thirdOrder	left	-44	0.0287534	STS
SUBJ07	thirdOrder	left	-42	0.0323261	STS
SUBJ07	thirdOrder	left	-40	0.0283311	STS
SUBJ07	thirdOrder	left	-38	0.027651	STS
SUBJ07	thirdOrder	left	-36	0.028885	STS
SUBJ07	thirdOrder	left	-34	0.0263244	STS
SUBJ07	thirdOrder	left	-32	0.0263536	STS
SUBJ07	thirdOrder	left	-30	0.0271386	STS
SUBJ07	thirdOrder	left	-28	0.0270511	STS
SUBJ07	thirdOrder	left	-26	0.0230919	STS
SUBJ07	thirdOrder	left	-24	0.0295723	STS
SUBJ07	thirdOrder	left	-22	0.0295723	STS
SUBJ07	thirdOrder	left	-20	0	STS
SUBJ07	thirdOrder	left	-18	0	STS
SUBJ07	thirdOrder	left	-16	0	STS
SUBJ07	thirdOrder	left	-14	0	STS
SUBJ07	thirdOrder	left	-12	0.0461475	STS
SUBJ07	thirdOrder	left	-10	0.0458214	STS
SUBJ07	thirdOrder	left	-8	0.0426307	STS
SUBJ07	thirdOrder	left	-6	0.0388646	STS
SUBJ07	thirdOrder	left	-4	0.0377679	STS
SUBJ07	thirdOrder	left	-2	0.0410583	STS
SUBJ07	thirdOrder	left	0	0.0410658	STS
SUBJ07	thirdOrder	left	2	0.0400593	STS
SUBJ07	thirdOrder	left	4	0.0412858	STS
SUBJ07	thirdOrder	left	6	0.0413459	STS
SUBJ07	thirdOrder	left	8	0.0387988	STS
SUBJ07	thirdOrder	left	10	0.037289	STS
SUBJ07	thirdOrder	left	12	0.0373939	STS
SUBJ07	thirdOrder	left	14	0.0388262	STS
SUBJ07	thirdOrder	left	16	0.0408261	STS
SUBJ07	thirdOrder	left	18	0.0447472	STS
SUBJ07	thirdOrder	left	20	0	STS
SUBJ07	thirdOrder	left	22	0	STS
SUBJ07	thirdOrder	left	24	0	STS
SUBJ07	thirdOrder	left	26	0.012923	STS
SUBJ07	thirdOrder	left	28	0.0363911	STS
SUBJ08	thirdOrder	left	-80	0	STS
SUBJ08	thirdOrder	left	-78	0	STS
SUBJ08	thirdOrder	left	-76	0.000116639	STS
SUBJ08	thirdOrder	left	-74	0.000116639	STS
SUBJ08	thirdOrder	left	-72	0.0124126	STS
SUBJ08	thirdOrder	left	-70	0.0124126	STS
SUBJ08	thirdOrder	left	-68	0.0124126	STS
SUBJ08	thirdOrder	left	-66	0.0165112	STS
SUBJ08	thirdOrder	left	-64	0.0400205	STS
SUBJ08	thirdOrder	left	-62	0.0538353	STS
SUBJ08	thirdOrder	left	-60	0.0596465	STS
SUBJ08	thirdOrder	left	-58	0.0639852	STS
SUBJ08	thirdOrder	left	-56	0.0637165	STS
SUBJ08	thirdOrder	left	-54	0.0652482	STS
SUBJ08	thirdOrder	left	-52	0.065878	STS
SUBJ08	thirdOrder	left	-50	0.0695671	STS
SUBJ08	thirdOrder	left	-48	0.0535063	STS
SUBJ08	thirdOrder	left	-46	0	STS
SUBJ08	thirdOrder	left	-44	0	STS
SUBJ08	thirdOrder	left	-42	0	STS
SUBJ08	thirdOrder	left	-40	0	STS
SUBJ08	thirdOrder	left	-38	0.0179508	STS
SUBJ08	thirdOrder	left	-36	0.0284139	STS
SUBJ08	thirdOrder	left	-34	0.02725	STS
SUBJ08	thirdOrder	left	-32	0.0270143	STS
SUBJ08	thirdOrder	left	-30	0.0287807	STS
SUBJ08	thirdOrder	left	-28	0.0317361	STS
SUBJ08	thirdOrder	left	-26	0.0360781	STS
SUBJ08	thirdOrder	left	-24	0.0441875	STS
SUBJ08	thirdOrder	left	-22	0.0497142	STS
SUBJ08	thirdOrder	left	-20	0.0483852	STS
SUBJ08	thirdOrder	left	-18	0.0479919	STS
SUBJ08	thirdOrder	left	-16	0.0502508	STS
SUBJ08	thirdOrder	left	-14	0.0533994	STS
SUBJ08	thirdOrder	left	-12	0.0538198	STS
SUBJ08	thirdOrder	left	-10	0.069096	STS
SUBJ08	thirdOrder	left	-8	0.087522	STS
SUBJ08	thirdOrder	left	-6	0.0923493	STS
SUBJ08	thirdOrder	left	-4	0.086571	STS
SUBJ08	thirdOrder	left	-2	0.0784499	STS
SUBJ08	thirdOrder	left	0	0.0781393	STS
SUBJ08	thirdOrder	left	2	0.0718748	STS
SUBJ08	thirdOrder	left	4	0.0693564	STS
SUBJ08	thirdOrder	left	6	0.0702253	STS
SUBJ08	thirdOrder	left	8	0.0746604	STS
SUBJ08	thirdOrder	left	10	0.071152	STS
SUBJ08	thirdOrder	left	12	0.0761261	STS
SUBJ08	thirdOrder	left	14	0.0724137	STS
SUBJ08	thirdOrder	left	16	0.0757765	STS
SUBJ08	thirdOrder	left	18	0.0766712	STS
SUBJ08	thirdOrder	left	20	0.0715316	STS
SUBJ08	thirdOrder	left	22	0.0653029	STS
SUBJ08	thirdOrder	left	24	0.0634106	STS
SUBJ08	thirdOrder	left	26	0.000131987	STS
SUBJ08	thirdOrder	left	28	0.000131987	STS
SUBJ09	thirdOrder	left	-80	0	STS
SUBJ09	thirdOrder	left	-78	0	STS
SUBJ09	thirdOrder	left	-76	0	STS
SUBJ09	thirdOrder	left	-74	0	STS
SUBJ09	thirdOrder	left	-72	0	STS
SUBJ09	thirdOrder	left	-70	0.0138861	STS
SUBJ09	thirdOrder	left	-68	0.0138861	STS
SUBJ09	thirdOrder	left	-66	0.0138861	STS
SUBJ09	thirdOrder	left	-64	0.0138861	STS
SUBJ09	thirdOrder	left	-62	0.0138861	STS
SUBJ09	thirdOrder	left	-60	0	STS
SUBJ09	thirdOrder	left	-58	0	STS
SUBJ09	thirdOrder	left	-56	0	STS
SUBJ09	thirdOrder	left	-54	0	STS
SUBJ09	thirdOrder	left	-52	0	STS
SUBJ09	thirdOrder	left	-50	0	STS
SUBJ09	thirdOrder	left	-48	0	STS
SUBJ09	thirdOrder	left	-46	0	STS
SUBJ09	thirdOrder	left	-44	0	STS
SUBJ09	thirdOrder	left	-42	0	STS
SUBJ09	thirdOrder	left	-40	0	STS
SUBJ09	thirdOrder	left	-38	0	STS
SUBJ09	thirdOrder	left	-36	0	STS
SUBJ09	thirdOrder	left	-34	0	STS
SUBJ09	thirdOrder	left	-32	0	STS
SUBJ09	thirdOrder	left	-30	0.0153645	STS
SUBJ09	thirdOrder	left	-28	0.0153645	STS
SUBJ09	thirdOrder	left	-26	0.0153645	STS
SUBJ09	thirdOrder	left	-24	0.0153645	STS
SUBJ09	thirdOrder	left	-22	0.0153645	STS
SUBJ09	thirdOrder	left	-20	0	STS
SUBJ09	thirdOrder	left	-18	0	STS
SUBJ09	thirdOrder	left	-16	0	STS
SUBJ09	thirdOrder	left	-14	0.0520267	STS
SUBJ09	thirdOrder	left	-12	0.0605802	STS
SUBJ09	thirdOrder	left	-10	0.0614795	STS
SUBJ09	thirdOrder	left	-8	0.0619417	STS
SUBJ09	thirdOrder	left	-6	0.0561599	STS
SUBJ09	thirdOrder	left	-4	0.0553537	STS
SUBJ09	thirdOrder	left	-2	0.0511298	STS
SUBJ09	thirdOrder	left	0	0.0475845	STS
SUBJ09	thirdOrder	left	2	0.0398538	STS
SUBJ09	thirdOrder	left	4	0.0365916	STS
SUBJ09	thirdOrder	left	6	0.0437234	STS
SUBJ09	thirdOrder	left	8	0.0446908	STS
SUBJ09	thirdOrder	left	10	0.043463	STS
SUBJ09	thirdOrder	left	12	0.0467965	STS
SUBJ09	thirdOrder	left	14	0.047676	STS
SUBJ09	thirdOrder	left	16	0.044241	STS
SUBJ09	thirdOrder	left	18	0.0452354	STS
SUBJ09	thirdOrder	left	20	0.0543573	STS
SUBJ09	thirdOrder	left	22	0	STS
SUBJ09	thirdOrder	left	24	0.0210605	STS
SUBJ09	thirdOrder	left	26	0.0210605	STS
SUBJ09	thirdOrder	left	28	0.0210605	STS
SUBJ10	thirdOrder	left	-80	0	STS
SUBJ10	thirdOrder	left	-78	0.027689	STS
SUBJ10	thirdOrder	left	-76	0.0299301	STS
SUBJ10	thirdOrder	left	-74	0.0272685	STS
SUBJ10	thirdOrder	left	-72	0.0272685	STS
SUBJ10	thirdOrder	left	-70	0.0272685	STS
SUBJ10	thirdOrder	left	-68	0.0270583	STS
SUBJ10	thirdOrder	left	-66	0.0139605	STS
SUBJ10	thirdOrder	left	-64	0	STS
SUBJ10	thirdOrder	left	-62	0	STS
SUBJ10	thirdOrder	left	-60	0	STS
SUBJ10	thirdOrder	left	-58	0	STS
SUBJ10	thirdOrder	left	-56	0	STS
SUBJ10	thirdOrder	left	-54	0	STS
SUBJ10	thirdOrder	left	-52	0	STS
SUBJ10	thirdOrder	left	-50	0	STS
SUBJ10	thirdOrder	left	-48	0.0429197	STS
SUBJ10	thirdOrder	left	-46	0.0427459	STS
SUBJ10	thirdOrder	left	-44	0.0355433	STS
SUBJ10	thirdOrder	left	-42	0.0353292	STS
SUBJ10	thirdOrder	left	-40	0.0252185	STS
SUBJ10	thirdOrder	left	-38	0.0188768	STS
SUBJ10	thirdOrder	left	-36	0.0156116	STS
SUBJ10	thirdOrder	left	-34	0.0226266	STS
SUBJ10	thirdOrder	left	-32	0.0256447	STS
SUBJ10	thirdOrder	left	-30	0.0273554	STS
SUBJ10	thirdOrder	left	-28	0.0314849	STS
SUBJ10	thirdOrder	left	-26	0.0326405	STS
SUBJ10	thirdOrder	left	-24	0.0234767	STS
SUBJ10	thirdOrder	left	-22	0.0184555	STS
SUBJ10	thirdOrder	left	-20	0.0225966	STS
SUBJ10	thirdOrder	left	-18	0.0318941	STS
SUBJ10	thirdOrder	left	-16	0.0343312	STS
SUBJ10	thirdOrder	left	-14	0.0361365	STS
SUBJ10	thirdOrder	left	-12	0.0377298	STS
SUBJ10	thirdOrder	left	-10	0.0378925	STS
SUBJ10	thirdOrder	left	-8	0.0360585	STS
SUBJ10	thirdOrder	left	-6	0.0312189	STS
SUBJ10	thirdOrder	left	-4	0.0344604	STS
SUBJ10	thirdOrder	left	-2	0.0354493	STS
SUBJ10	thirdOrder	left	0	0.0382925	STS
SUBJ10	thirdOrder	left	2	0.039225	STS
SUBJ10	thirdOrder	left	4	0.037876	STS
SUBJ10	thirdOrder	left	6	0.038013	STS
SUBJ10	thirdOrder	left	8	0.0407806	STS
SUBJ10	thirdOrder	left	10	0.047729	STS
SUBJ10	thirdOrder	left	12	0.0501166	STS
SUBJ10	thirdOrder	left	14	0.04845	STS
SUBJ10	thirdOrder	left	16	0.0472501	STS
SUBJ10	thirdOrder	left	18	0.0471897	STS
SUBJ10	thirdOrder	left	20	0.0419472	STS
SUBJ10	thirdOrder	left	22	0.0353581	STS
SUBJ10	thirdOrder	left	24	0.0342786	STS
SUBJ10	thirdOrder	left	26	0.0351002	STS
SUBJ10	thirdOrder	left	28	0.0316133	STS
SUBJ00	semantic	left	-80	0.04106	STS
SUBJ00	semantic	left	-78	0.0391058	STS
SUBJ00	semantic	left	-76	0.0398613	STS
SUBJ00	semantic	left	-74	0.040185	STS
SUBJ00	semantic	left	-72	0.0412834	STS
SUBJ00	semantic	left	-70	0.0395083	STS
SUBJ00	semantic	left	-68	0.0383693	STS
SUBJ00	semantic	left	-66	0.0357529	STS
SUBJ00	semantic	left	-64	0.0322067	STS
SUBJ00	semantic	left	-62	0.02443	STS
SUBJ00	semantic	left	-60	0.0245799	STS
SUBJ00	semantic	left	-58	0.0299239	STS
SUBJ00	semantic	left	-56	0.0348309	STS
SUBJ00	semantic	left	-54	0.0429824	STS
SUBJ00	semantic	left	-52	0.0568876	STS
SUBJ00	semantic	left	-50	0.057778	STS
SUBJ00	semantic	left	-48	0.0569317	STS
SUBJ00	semantic	left	-46	0.0576054	STS
SUBJ00	semantic	left	-44	0.0547104	STS
SUBJ00	semantic	left	-42	0.0424009	STS
SUBJ00	semantic	left	-40	0.0415435	STS
SUBJ00	semantic	left	-38	0.0398823	STS
SUBJ00	semantic	left	-36	0.039623	STS
SUBJ00	semantic	left	-34	0.0477456	STS
SUBJ00	semantic	left	-32	0.0567823	STS
SUBJ00	semantic	left	-30	0.058968	STS
SUBJ00	semantic	left	-28	0.061835	STS
SUBJ00	semantic	left	-26	0.0660908	STS
SUBJ00	semantic	left	-24	0.0535452	STS
SUBJ00	semantic	left	-22	0.036822	STS
SUBJ00	semantic	left	-20	0.0239716	STS
SUBJ00	semantic	left	-18	0.0176225	STS
SUBJ00	semantic	left	-16	0.0147909	STS
SUBJ00	semantic	left	-14	0.0128221	STS
SUBJ00	semantic	left	-12	0.0135732	STS
SUBJ00	semantic	left	-10	0.0147405	STS
SUBJ00	semantic	left	-8	0.0156071	STS
SUBJ00	semantic	left	-6	0.014951	STS
SUBJ00	semantic	left	-4	0.0187366	STS
SUBJ00	semantic	left	-2	0.0258658	STS
SUBJ00	semantic	left	0	0.0250115	STS
SUBJ00	semantic	left	2	0.023083	STS
SUBJ00	semantic	left	4	0.0230683	STS
SUBJ00	semantic	left	6	0.0209184	STS
SUBJ00	semantic	left	8	0.0160863	STS
SUBJ00	semantic	left	10	0.012373	STS
SUBJ00	semantic	left	12	0.0115513	STS
SUBJ00	semantic	left	14	0.00972429	STS
SUBJ00	semantic	left	16	0.00793742	STS
SUBJ00	semantic	left	18	0.00701087	STS
SUBJ00	semantic	left	20	0.0068194	STS
SUBJ00	semantic	left	22	0.00670282	STS
SUBJ00	semantic	left	24	0.00642602	STS
SUBJ00	semantic	left	26	0.0227391	STS
SUBJ00	semantic	left	28	0.0226572	STS
SUBJ01	semantic	left	-80	0.0432283	STS
SUBJ01	semantic	left	-78	0.0461471	STS
SUBJ01	semantic	left	-76	0.0503679	STS
SUBJ01	semantic	left	-74	0.0499097	STS
SUBJ01	semantic	left	-72	0.0492113	STS
SUBJ01	semantic	left	-70	0.0493718	STS
SUBJ01	semantic	left	-68	0.0472765	STS
SUBJ01	semantic	left	-66	0.0439646	STS
SUBJ01	semantic	left	-64	0.0402955	STS
SUBJ01	semantic	left	-62	0.0387789	STS
SUBJ01	semantic	left	-60	0.0399529	STS
SUBJ01	semantic	left	-58	0.0414562	STS
SUBJ01	semantic	left	-56	0.0386526	STS
SUBJ01	semantic	left	-54	0.038949	STS
SUBJ01	semantic	left	-52	0.0386023	STS
SUBJ01	semantic	left	-50	0.0352044	STS
SUBJ01	semantic	left	-48	0.0331749	STS
SUBJ01	semantic	left	-46	0.0323365	STS
SUBJ01	semantic	left	-44	0.0378351	STS
SUBJ01	semantic	left	-42	0.0435162	STS
SUBJ01	semantic	left	-40	0.0496904	STS
SUBJ01	semantic	left	-38	0.0548657	STS
SUBJ01	semantic	left	-36	0.0579827	STS
SUBJ01	semantic	left	-34	0.0605419	STS
SUBJ01	semantic	left	-32	0.0604076	STS
SUBJ01	semantic	left	-30	0.0583984	STS
SUBJ01	semantic	left	-28	0.0492215	STS
SUBJ01	semantic	left	-26	0.0341456	STS
SUBJ01	semantic	left	-24	0.0203659	STS
SUBJ01	semantic	left	-22	0.0205145	STS
SUBJ01	semantic	left	-20	0.0240769	STS
SUBJ01	semantic	left	-18	0.0278774	STS
SUBJ01	semantic	left	-16	0.0309499	STS
SUBJ01	semantic	left	-14	0.0328211	STS
SUBJ01	semantic	left	-12	0.036198	STS
SUBJ01	semantic	left	-10	0.0385887	STS
SUBJ01	semantic	left	-8	0.0375276	STS
SUBJ01	semantic	left	-6	0.0379525	STS
SUBJ01	semantic	left	-4	0.0381747	STS
SUBJ01	semantic	left	-2	0.0374941	STS
SUBJ01	semantic	left	0	0.0372419	STS
SUBJ01	semantic	left	2	0.0398717	STS
SUBJ01	semantic	left	4	0.0410957	STS
SUBJ01	semantic	left	6	0.0408701	STS
SUBJ01	semantic	left	8	0.0397623	STS
SUBJ01	semantic	left	10	0.0381915	STS
SUBJ01	semantic	left	12	0.03366	STS
SUBJ01	semantic	left	14	0.0310892	STS
SUBJ01	semantic	left	16	0.030757	STS
SUBJ01	semantic	left	18	0.0300675	STS
SUBJ01	semantic	left	20	0.029353	STS
SUBJ01	semantic	left	22	0.0290815	STS
SUBJ01	semantic	left	24	0.029204	STS
SUBJ01	semantic	left	26	0.0291516	STS
SUBJ01	semantic	left	28	0.0289156	STS
SUBJ02	semantic	left	-80	0.0538784	STS
SUBJ02	semantic	left	-78	0.052736	STS
SUBJ02	semantic	left	-76	0.0497365	STS
SUBJ02	semantic	left	-74	0.0498313	STS
SUBJ02	semantic	left	-72	0.0486927	STS
SUBJ02	semantic	left	-70	0.0467782	STS
SUBJ02	semantic	left	-68	0.0452957	STS
SUBJ02	semantic	left	-66	0.0470194	STS
SUBJ02	semantic	left	-64	0.0457408	STS
SUBJ02	semantic	left	-62	0.0463195	STS
SUBJ02	semantic	left	-60	0.0463923	STS
SUBJ02	semantic	left	-58	0.0464188	STS
SUBJ02	semantic	left	-56	0.0465439	STS
SUBJ02	semantic	left	-54	0.0455266	STS
SUBJ02	semantic	left	-52	0.0420773	STS
SUBJ02	semantic	left	-50	0.0401987	STS
SUBJ02	semantic	left	-48	0.0393979	STS
SUBJ02	semantic	left	-46	0.0370918	STS
SUBJ02	semantic	left	-44	0.0368208	STS
SUBJ02	semantic	left	-42	0.0410487	STS
SUBJ02	semantic	left	-40	0.0430073	STS
SUBJ02	semantic	left	-38	0.0440728	STS
SUBJ02	semantic	left	-36	0.0465561	STS
SUBJ02	semantic	left	-34	0.0474411	STS
SUBJ02	semantic	left	-32	0.0476786	STS
SUBJ02	semantic	left	-30	0.0507281	STS
SUBJ02	semantic	left	-28	0.0553372	STS
SUBJ02	semantic	left	-26	0.0606777	STS
SUBJ02	semantic	left	-24	0.0582922	STS
SUBJ02	semantic	left	-22	0.0583701	STS
SUBJ02	semantic	left	-20	0.0568294	STS
SUBJ02	semantic	left	-18	0.0521361	STS
SUBJ02	semantic	left	-16	0.0434036	STS
SUBJ02	semantic	left	-14	0.0389928	STS
SUBJ02	semantic	left	-12	0.0315749	STS
SUBJ02	semantic	left	-10	0.0322253	STS
SUBJ02	semantic	left	-8	0.0321644	STS
SUBJ02	semantic	left	-6	0.0322234	STS
SUBJ02	semantic	left	-4	0.034339	STS
SUBJ02	semantic	left	-2	0.0354964	STS
SUBJ02	semantic	left	0	0.0343439	STS
SUBJ02	semantic	left	2	0.0343926	STS
SUBJ02	semantic	left	4	0.0339201	STS
SUBJ02	semantic	left	6	0.0313779	STS
SUBJ02	semantic	left	8	0.029429	STS
SUBJ02	semantic	left	10	0.0295531	STS
SUBJ02	semantic	left	12	0.0294919	STS
SUBJ02	semantic	left	14	0.033169	STS
SUBJ02	semantic	left	16	0.0433632	STS
SUBJ02	semantic	left	18	0.0457846	STS
SUBJ02	semantic	left	20	0.0499267	STS
SUBJ02	semantic	left	22	0.0538517	STS
SUBJ02	semantic	left	24	0.0509177	STS
SUBJ02	semantic	left	26	0.0421693	STS
SUBJ02	semantic	left	28	0.0407429	STS
SUBJ03	semantic	left	-80	0.0724986	STS
SUBJ03	semantic	left	-78	0.0572139	STS
SUBJ03	semantic	left	-76	0.0423564	STS
SUBJ03	semantic	left	-74	0.0361288	STS
SUBJ03	semantic	left	-72	0.0305006	STS
SUBJ03	semantic	left	-70	0.0263533	STS
SUBJ03	semantic	left	-68	0.0248893	STS
SUBJ03	semantic	left	-66	0.0257625	STS
SUBJ03	semantic	left	-64	0.0215837	STS
SUBJ03	semantic	left	-62	0.0237604	STS
SUBJ03	semantic	left	-60	0.0259932	STS
SUBJ03	semantic	left	-58	0.0276489	STS
SUBJ03	semantic	left	-56	0.0267359	STS
SUBJ03	semantic	left	-54	0.0291072	STS
SUBJ03	semantic	left	-52	0.0380477	STS
SUBJ03	semantic	left	-50	0.0452148	STS
SUBJ03	semantic	left	-48	0.0458056	STS
SUBJ03	semantic	left	-46	0.050755	STS
SUBJ03	semantic	left	-44	0.0564109	STS
SUBJ03	semantic	left	-42	0.0599305	STS
SUBJ03	semantic	left	-40	0.0604847	STS
SUBJ03	semantic	left	-38	0.0589226	STS
SUBJ03	semantic	left	-36	0.0511834	STS
SUBJ03	semantic	left	-34	0.0433527	STS
SUBJ03	semantic	left	-32	0.0342796	STS
SUBJ03	semantic	left	-30	0.0338209	STS
SUBJ03	semantic	left	-28	0.03372	STS
SUBJ03	semantic	left	-26	0.0330844	STS
SUBJ03	semantic	left	-24	0.0315681	STS
SUBJ03	semantic	left	-22	0.0332014	STS
SUBJ03	semantic	left	-20	0.0328971	STS
SUBJ03	semantic	left	-18	0.0349218	STS
SUBJ03	semantic	left	-16	0.0357006	STS
SUBJ03	semantic	left	-14	0.0357109	STS
SUBJ03	semantic	left	-12	0.0326948	STS
SUBJ03	semantic	left	-10	0.0318894	STS
SUBJ03	semantic	left	-8	0.0303757	STS
SUBJ03	semantic	left	-6	0.0294741	STS
SUBJ03	semantic	left	-4	0.028575	STS
SUBJ03	semantic	left	-2	0.0312234	STS
SUBJ03	semantic	left	0	0.0333281	STS
SUBJ03	semantic	left	2	0.0360559	STS
SUBJ03	semantic	left	4	0.038272	STS
SUBJ03	semantic	left	6	0.0401268	STS
SUBJ03	semantic	left	8	0.0410074	STS
SUBJ03	semantic	left	10	0.0393376	STS
SUBJ03	semantic	left	12	0.034681	STS
SUBJ03	semantic	left	14	0.0323205	STS
SUBJ03	semantic	left	16	0.0285981	STS
SUBJ03	semantic	left	18	0.0315103	STS
SUBJ03	semantic	left	20	0.0347223	STS
SUBJ03	semantic	left	22	0.0362775	STS
SUBJ03	semantic	left	24	0.0353928	STS
SUBJ03	semantic	left	26	0.0373881	STS
SUBJ03	semantic	left	28	0.0359156	STS
SUBJ04	semantic	left	-80	0.013847	STS
SUBJ04	semantic	left	-78	0.0139261	STS
SUBJ04	semantic	left	-76	0.0122148	STS
SUBJ04	semantic	left	-74	0.022646	STS
SUBJ04	semantic	left	-72	0.0244237	STS
SUBJ04	semantic	left	-70	0.0268065	STS
SUBJ04	semantic	left	-68	0.0242724	STS
SUBJ04	semantic	left	-66	0.0219243	STS
SUBJ04	semantic	left	-64	0.0230641	STS
SUBJ04	semantic	left	-62	0.025098	STS
SUBJ04	semantic	left	-60	0.0264988	STS
SUBJ04	semantic	left	-58	0.029284	STS
SUBJ04	semantic	left	-56	0.0342713	STS
SUBJ04	semantic	left	-54	0.0394129	STS
SUBJ04	semantic	left	-52	0.0427754	STS
SUBJ04	semantic	left	-50	0.0431361	STS
SUBJ04	semantic	left	-48	0.0459788	STS
SUBJ04	semantic	left	-46	0.0507481	STS
SUBJ04	semantic	left	-44	0.0516451	STS
SUBJ04	semantic	left	-42	0.0490385	STS
SUBJ04	semantic	left	-40	0.0488895	STS
SUBJ04	semantic	left	-38	0.0466843	STS
SUBJ04	semantic	left	-36	0.0440272	STS
SUBJ04	semantic	left	-34	0.0442542	STS
SUBJ04	semantic	left	-32	0.0455463	STS
SUBJ04	semantic	left	-30	0.0446522	STS
SUBJ04	semantic	left	-28	0.0445642	STS
SUBJ04	semantic	left	-26	0.0408087	STS
SUBJ04	semantic	left	-24	0.0291228	STS
SUBJ04	semantic	left	-22	0.0280302	STS
SUBJ04	semantic	left	-20	0.0307761	STS
SUBJ04	semantic	left	-18	0.0329235	STS
SUBJ04	semantic	left	-16	0.0322077	STS
SUBJ04	semantic	left	-14	0.0307487	STS
SUBJ04	semantic	left	-12	0.0297687	STS
SUBJ04	semantic	left	-10	0.0274361	STS
SUBJ04	semantic	left	-8	0.0270437	STS
SUBJ04	semantic	left	-6	0.0271933	STS
SUBJ04	semantic	left	-4	0.0298926	STS
SUBJ04	semantic	left	-2	0.0336234	STS
SUBJ04	semantic	left	0	0.0356773	STS
SUBJ04	semantic	left	2	0.0361697	STS
SUBJ04	semantic	left	4	0.0371021	STS
SUBJ04	semantic	left	6	0.0365968	STS
SUBJ04	semantic	left	8	0.036388	STS
SUBJ04	semantic	left	10	0.0387	STS
SUBJ04	semantic	left	12	0.0398496	STS
SUBJ04	semantic	left	14	0.0410446	STS
SUBJ04	semantic	left	16	0.0422154	STS
SUBJ04	semantic	left	18	0.0415027	STS
SUBJ04	semantic	left	20	0.0362523	STS
SUBJ04	semantic	left	22	0.0359541	STS
SUBJ04	semantic	left	24	0.0346017	STS
SUBJ04	semantic	left	26	0.034893	STS
SUBJ04	semantic	left	28	0.0354134	STS
SUBJ05	semantic	left	-80	0.0259248	STS
SUBJ05	semantic	left	-78	0.0292311	STS
SUBJ05	semantic	left	-76	0.0333117	STS
SUBJ05	semantic	left	-74	0.0436244	STS
SUBJ05	semantic	left	-72	0.0458299	STS
SUBJ05	semantic	left	-70	0.0521	STS
SUBJ05	semantic	left	-68	0.0516078	STS
SUBJ05	semantic	left	-66	0.0491864	STS
SUBJ05	semantic	left	-64	0.0477042	STS
SUBJ05	semantic	left	-62	0.0451094	STS
SUBJ05	semantic	left	-60	0.0375657	STS
SUBJ05	semantic	left	-58	0.0352539	STS
SUBJ05	semantic	left	-56	0.0337454	STS
SUBJ05	semantic	left	-54	0.0331518	STS
SUBJ05	semantic	left	-52	0.0346122	STS
SUBJ05	semantic	left	-50	0.0405267	STS
SUBJ05	semantic	left	-48	0.0510322	STS
SUBJ05	semantic	left	-46	0.0548949	STS
SUBJ05	semantic	left	-44	0.0595794	STS
SUBJ05	semantic	left	-42	0.0603923	STS
SUBJ05	semantic	left	-40	0.0583399	STS
SUBJ05	semantic	left	-38	0.0492416	STS
SUBJ05	semantic	left	-36	0.0465133	STS
SUBJ05	semantic	left	-34	0.0442691	STS
SUBJ05	semantic	left	-32	0.042316	STS
SUBJ05	semantic	left	-30	0.0393327	STS
SUBJ05	semantic	left	-28	0.0387131	STS
SUBJ05	semantic	left	-26	0.040494	STS
SUBJ05	semantic	left	-24	0.0404775	STS
SUBJ05	semantic	left	-22	0.0413925	STS
SUBJ05	semantic	left	-20	0.0423777	STS
SUBJ05	semantic	left	-18	0.0436734	STS
SUBJ05	semantic	left	-16	0.0376689	STS
SUBJ05	semantic	left	-14	0.0317645	STS
SUBJ05	semantic	left	-12	0.0283536	STS
SUBJ05	semantic	left	-10	0.0241257	STS
SUBJ05	semantic	left	-8	0.0241307	STS
SUBJ05	semantic	left	-6	0.0233598	STS
SUBJ05	semantic	left	-4	0.0222386	STS
SUBJ05	semantic	left	-2	0.0218155	STS
SUBJ05	semantic	left	0	0.0240048	STS
SUBJ05	semantic	left	2	0.0252286	STS
SUBJ05	semantic	left	4	0.0286036	STS
SUBJ05	semantic	left	6	0.0290613	STS
SUBJ05	semantic	left	8	0.0329046	STS
SUBJ05	semantic	left	10	0.0348089	STS
SUBJ05	semantic	left	12	0.0346107	STS
SUBJ05	semantic	left	14	0.0307514	STS
SUBJ05	semantic	left	16	0.0300479	STS
SUBJ05	semantic	left	18	0.0223933	STS
SUBJ05	semantic	left	20	0.018623	STS
SUBJ05	semantic	left	22	0.0177145	STS
SUBJ05	semantic	left	24	0.0193378	STS
SUBJ05	semantic	left	26	0.0188292	STS
SUBJ05	semantic	left	28	0.0235292	STS
SUBJ06	semantic	left	-80	0.0397049	STS
SUBJ06	semantic	left	-78	0.0426807	STS
SUBJ06	semantic	left	-76	0.0464449	STS
SUBJ06	semantic	left	-74	0.0494333	STS
SUBJ06	semantic	left	-72	0.0524501	STS
SUBJ06	semantic	left	-70	0.0566894	STS
SUBJ06	semantic	left	-68	0.0578516	STS
SUBJ06	semantic	left	-66	0.058145	STS
SUBJ06	semantic	left	-64	0.0613184	STS
SUBJ06	semantic	left	-62	0.0639564	STS
SUBJ06	semantic	left	-60	0.0657744	STS
SUBJ06	semantic	left	-58	0.0641282	STS
SUBJ06	semantic	left	-56	0.063731	STS
SUBJ06	semantic	left	-54	0.0598304	STS
SUBJ06	semantic	left	-52	0.0587079	STS
SUBJ06	semantic	left	-50	0.060222	STS
SUBJ06	semantic	left	-48	0.0629119	STS
SUBJ06	semantic	left	-46	0.064883	STS
SUBJ06	semantic	left	-44	0.0709041	STS
SUBJ06	semantic	left	-42	0.0737036	STS
SUBJ06	semantic	left	-40	0.0711051	STS
SUBJ06	semantic	left	-38	0.0668378	STS
SUBJ06	semantic	left	-36	0.057598	STS
SUBJ06	semantic	left	-34	0.0405652	STS
SUBJ06	semantic	left	-32	0.02511	STS
SUBJ06	semantic	left	-30	0.0201572	STS
SUBJ06	semantic	left	-28	0.0162175	STS
SUBJ06	semantic	left	-26	0.0159756	STS
SUBJ06	semantic	left	-24	0.0176281	STS
SUBJ06	semantic	left	-22	0.0174725	STS
SUBJ06	semantic	left	-20	0.0152895	STS
SUBJ06	semantic	left	-18	0.0152931	STS
SUBJ06	semantic	left	-16	0.0161341	STS
SUBJ06	semantic	left	-14	0.0179995	STS
SUBJ06	semantic	left	-12	0.0179708	STS
SUBJ06	semantic	left	-10	0.0175904	STS
SUBJ06	semantic	left	-8	0.0200112	STS
SUBJ06	semantic	left	-6	0.0194573	STS
SUBJ06	semantic	left	-4	0.0194496	STS
SUBJ06	semantic	left	-2	0.0202258	STS
SUBJ06	semantic	left	0	0.0229709	STS
SUBJ06	semantic	left	2	0.0234503	STS
SUBJ06	semantic	left	4	0.0260574	STS
SUBJ06	semantic	left	6	0.0263498	STS
SUBJ06	semantic	left	8	0.0286448	STS
SUBJ06	semantic	left	10	0.0297367	STS
SUBJ06	semantic	left	12	0.0298716	STS
SUBJ06	semantic	left	14	0.0289025	STS
SUBJ06	semantic	left	16	0.0288764	STS
SUBJ06	semantic	left	18	0.0276762	STS
SUBJ06	semantic	left	20	0.0253274	STS
SUBJ06	semantic	left	22	0.0248008	STS
SUBJ06	semantic	left	24	0.0265515	STS
SUBJ06	semantic	left	26	0.0315796	STS
SUBJ06	semantic	left	28	0.0325755	STS
SUBJ07	semantic	left	-80	0.0560862	STS
SUBJ07	semantic	left	-78	0.0495056	STS
SUBJ07	semantic	left	-76	0.0398503	STS
SUBJ07	semantic	left	-74	0.0346116	STS
SUBJ07	semantic	left	-72	0.033791	STS
SUBJ07	semantic	left	-70	0.0301811	STS
SUBJ07	semantic	left	-68	0.0274998	STS
SUBJ07	semantic	left	-66	0.0275828	STS
SUBJ07	semantic	left	-64	0.0264697	STS
SUBJ07	semantic	left	-62	0.0245284	STS
SUBJ07	semantic	left	-60	0.0277451	STS
SUBJ07	semantic	left	-58	0.0327937	STS
SUBJ07	semantic	left	-56	0.0392303	STS
SUBJ07	semantic	left	-54	0.042009	STS
SUBJ07	semantic	left	-52	0.045756	STS
SUBJ07	semantic	left	-50	0.0449142	STS
SUBJ07	semantic	left	-48	0.0450025	STS
SUBJ07	semantic	left	-46	0.0403856	STS
SUBJ07	semantic	left	-44	0.0424188	STS
SUBJ07	semantic	left	-42	0.0453919	STS
SUBJ07	semantic	left	-40	0.0467379	STS
SUBJ07	semantic	left	-38	0.0473137	STS
SUBJ07	semantic	left	-36	0.0509058	STS
SUBJ07	semantic	left	-34	0.05456	STS
SUBJ07	semantic	left	-32	0.0576899	STS
SUBJ07	semantic	left	-30	0.0654699	STS
SUBJ07	semantic	left	-28	0.0680033	STS
SUBJ07	semantic	left	-26	0.0691766	STS
SUBJ07	semantic	left	-24	0.0649779	STS
SUBJ07	semantic	left	-22	0.0577744	STS
SUBJ07	semantic	left	-20	0.0514148	STS
SUBJ07	semantic	left	-18	0.0542963	STS
SUBJ07	semantic	left	-16	0.0557743	STS
SUBJ07	semantic	left	-14	0.0582957	STS
SUBJ07	semantic	left	-12	0.0598582	STS
SUBJ07	semantic	left	-10	0.0565398	STS
SUBJ07	semantic	left	-8	0.0533816	STS
SUBJ07	semantic	left	-6	0.051461	STS
SUBJ07	semantic	left	-4	0.0466634	STS
SUBJ07	semantic	left	-2	0.0416916	STS
SUBJ07	semantic	left	0	0.0384525	STS
SUBJ07	semantic	left	2	0.0355477	STS
SUBJ07	semantic	left	4	0.0333999	STS
SUBJ07	semantic	left	6	0.0351235	STS
SUBJ07	semantic	left	8	0.0355806	STS
SUBJ07	semantic	left	10	0.0376523	STS
SUBJ07	semantic	left	12	0.0400919	STS
SUBJ07	semantic	left	14	0.0414044	STS
SUBJ07	semantic	left	16	0.0415777	STS
SUBJ07	semantic	left	18	0.0569301	STS
SUBJ07	semantic	left	20	0.0724585	STS
SUBJ07	semantic	left	22	0.0724148	STS
SUBJ07	semantic	left	24	0.0606488	STS
SUBJ07	semantic	left	26	0.0625177	STS
SUBJ07	semantic	left	28	0.0601928	STS
SUBJ08	semantic	left	-80	0.0180378	STS
SUBJ08	semantic	left	-78	0.0186404	STS
SUBJ08	semantic	left	-76	0.0260377	STS
SUBJ08	semantic	left	-74	0.0301916	STS
SUBJ08	semantic	left	-72	0.0314359	STS
SUBJ08	semantic	left	-70	0.0338879	STS
SUBJ08	semantic	left	-68	0.033267	STS
SUBJ08	semantic	left	-66	0.031486	STS
SUBJ08	semantic	left	-64	0.0316721	STS
SUBJ08	semantic	left	-62	0.037062	STS
SUBJ08	semantic	left	-60	0.0586473	STS
SUBJ08	semantic	left	-58	0.0691737	STS
SUBJ08	semantic	left	-56	0.0746825	STS
SUBJ08	semantic	left	-54	0.077818	STS
SUBJ08	semantic	left	-52	0.0817526	STS
SUBJ08	semantic	left	-50	0.0725522	STS
SUBJ08	semantic	left	-48	0.0568813	STS
SUBJ08	semantic	left	-46	0.0481679	STS
SUBJ08	semantic	left	-44	0.0442111	STS
SUBJ08	semantic	left	-42	0.0418364	STS
SUBJ08	semantic	left	-40	0.0402856	STS
SUBJ08	semantic	left	-38	0.0385654	STS
SUBJ08	semantic	left	-36	0.0364872	STS
SUBJ08	semantic	left	-34	0.0344555	STS
SUBJ08	semantic	left	-32	0.0365873	STS
SUBJ08	semantic	left	-30	0.0407388	STS
SUBJ08	semantic	left	-28	0.0472886	STS
SUBJ08	semantic	left	-26	0.0529973	STS
SUBJ08	semantic	left	-24	0.0577789	STS
SUBJ08	semantic	left	-22	0.0556654	STS
SUBJ08	semantic	left	-20	0.0538816	STS
SUBJ08	semantic	left	-18	0.0504389	STS
SUBJ08	semantic	left	-16	0.044952	STS
SUBJ08	semantic	left	-14	0.0394117	STS
SUBJ08	semantic	left	-12	0.0381426	STS
SUBJ08	semantic	left	-10	0.0369023	STS
SUBJ08	semantic	left	-8	0.0426205	STS
SUBJ08	semantic	left	-6	0.0484083	STS
SUBJ08	semantic	left	-4	0.0521549	STS
SUBJ08	semantic	left	-2	0.0529812	STS
SUBJ08	semantic	left	0	0.0544779	STS
SUBJ08	semantic	left	2	0.0531537	STS
SUBJ08	semantic	left	4	0.0519177	STS
SUBJ08	semantic	left	6	0.0506357	STS
SUBJ08	semantic	left	8	0.0479018	STS
SUBJ08	semantic	left	10	0.0437329	STS
SUBJ08	semantic	left	12	0.0432387	STS
SUBJ08	semantic	left	14	0.0439172	STS
SUBJ08	semantic	left	16	0.0434058	STS
SUBJ08	semantic	left	18	0.0441965	STS
SUBJ08	semantic	left	20	0.0445832	STS
SUBJ08	semantic	left	22	0.0423416	STS
SUBJ08	semantic	left	24	0.0390737	STS
SUBJ08	semantic	left	26	0.0368859	STS
SUBJ08	semantic	left	28	0.0390086	STS
SUBJ09	semantic	left	-80	0.0325317	STS
SUBJ09	semantic	left	-78	0.0320337	STS
SUBJ09	semantic	left	-76	0.0314565	STS
SUBJ09	semantic	left	-74	0.0282338	STS
SUBJ09	semantic	left	-72	0.0170622	STS
SUBJ09	semantic	left	-70	0.012992	STS
SUBJ09	semantic	left	-68	0.0113747	STS
SUBJ09	semantic	left	-66	0.020868	STS
SUBJ09	semantic	left	-64	0.0227049	STS
SUBJ09	semantic	left	-62	0.023784	STS
SUBJ09	semantic	left	-60	0.0243059	STS
SUBJ09	semantic	left	-58	0.0245325	STS
SUBJ09	semantic	left	-56	0.0237326	STS
SUBJ09	semantic	left	-54	0.026161	STS
SUBJ09	semantic	left	-52	0.0268588	STS
SUBJ09	semantic	left	-50	0.0268588	STS
SUBJ09	semantic	left	-48	0.0268134	STS
SUBJ09	semantic	left	-46	0	STS
SUBJ09	semantic	left	-44	0	STS
SUBJ09	semantic	left	-42	0	STS
SUBJ09	semantic	left	-40	0	STS
SUBJ09	semantic	left	-38	0.0526958	STS
SUBJ09	semantic	left	-36	0.0566048	STS
SUBJ09	semantic	left	-34	0.0564136	STS
SUBJ09	semantic	left	-32	0.0536015	STS
SUBJ09	semantic	left	-30	0.0496344	STS
SUBJ09	semantic	left	-28	0.0398676	STS
SUBJ09	semantic	left	-26	0.0230302	STS
SUBJ09	semantic	left	-24	0.0247502	STS
SUBJ09	semantic	left	-22	0.0285789	STS
SUBJ09	semantic	left	-20	0.0302831	STS
SUBJ09	semantic	left	-18	0.0357329	STS
SUBJ09	semantic	left	-16	0.0475401	STS
SUBJ09	semantic	left	-14	0.0507306	STS
SUBJ09	semantic	left	-12	0.0506538	STS
SUBJ09	semantic	left	-10	0.0519648	STS
SUBJ09	semantic	left	-8	0.0515586	STS
SUBJ09	semantic	left	-6	0.0488267	STS
SUBJ09	semantic	left	-4	0.047862	STS
SUBJ09	semantic	left	-2	0.0460309	STS
SUBJ09	semantic	left	0	0.0458769	STS
SUBJ09	semantic	left	2	0.0456044	STS
SUBJ09	semantic	left	4	0.0439489	STS
SUBJ09	semantic	left	6	0.044458	STS
SUBJ09	semantic	left	8	0.0450026	STS
SUBJ09	semantic	left	10	0.0436345	STS
SUBJ09	semantic	left	12	0.0409601	STS
SUBJ09	semantic	left	14	0.0387022	STS
SUBJ09	semantic	left	16	0.0338805	STS
SUBJ09	semantic	left	18	0.0317981	STS
SUBJ09	semantic	left	20	0.0262858	STS
SUBJ09	semantic	left	22	0.0226374	STS
SUBJ09	semantic	left	24	0.0236445	STS
SUBJ09	semantic	left	26	0.0222984	STS
SUBJ09	semantic	left	28	0.0213847	STS
SUBJ10	semantic	left	-80	0.022343	STS
SUBJ10	semantic	left	-78	0.0125926	STS
SUBJ10	semantic	left	-76	0.0230966	STS
SUBJ10	semantic	left	-74	0.0237029	STS
SUBJ10	semantic	left	-72	0.0238044	STS
SUBJ10	semantic	left	-70	0.0245366	STS
SUBJ10	semantic	left	-68	0.0275694	STS
SUBJ10	semantic	left	-66	0.026037	STS
SUBJ10	semantic	left	-64	0.0261911	STS
SUBJ10	semantic	left	-62	0.0260917	STS
SUBJ10	semantic	left	-60	0.0251526	STS
SUBJ10	semantic	left	-58	0.0259167	STS
SUBJ10	semantic	left	-56	0	STS
SUBJ10	semantic	left	-54	0.0162065	STS
SUBJ10	semantic	left	-52	0.0323346	STS
SUBJ10	semantic	left	-50	0.0455234	STS
SUBJ10	semantic	left	-48	0.0487247	STS
SUBJ10	semantic	left	-46	0.0455575	STS
SUBJ10	semantic	left	-44	0.0442666	STS
SUBJ10	semantic	left	-42	0.0404281	STS
SUBJ10	semantic	left	-40	0.0350069	STS
SUBJ10	semantic	left	-38	0.0306993	STS
SUBJ10	semantic	left	-36	0.0338919	STS
SUBJ10	semantic	left	-34	0.0375285	STS
SUBJ10	semantic	left	-32	0.0378403	STS
SUBJ10	semantic	left	-30	0.0390959	STS
SUBJ10	semantic	left	-28	0.040822	STS
SUBJ10	semantic	left	-26	0.0380273	STS
SUBJ10	semantic	left	-24	0.0355892	STS
SUBJ10	semantic	left	-22	0.0369792	STS
SUBJ10	semantic	left	-20	0.0398706	STS
SUBJ10	semantic	left	-18	0.0420919	STS
SUBJ10	semantic	left	-16	0.0430529	STS
SUBJ10	semantic	left	-14	0.0418781	STS
SUBJ10	semantic	left	-12	0.0414113	STS
SUBJ10	semantic	left	-10	0.0389343	STS
SUBJ10	semantic	left	-8	0.0352352	STS
SUBJ10	semantic	left	-6	0.0338055	STS
SUBJ10	semantic	left	-4	0.0327437	STS
SUBJ10	semantic	left	-2	0.030275	STS
SUBJ10	semantic	left	0	0.0286417	STS
SUBJ10	semantic	left	2	0.0272326	STS
SUBJ10	semantic	left	4	0.0269823	STS
SUBJ10	semantic	left	6	0.0270029	STS
SUBJ10	semantic	left	8	0.0277358	STS
SUBJ10	semantic	left	10	0.0294101	STS
SUBJ10	semantic	left	12	0.0296395	STS
SUBJ10	semantic	left	14	0.0299499	STS
SUBJ10	semantic	left	16	0.0293881	STS
SUBJ10	semantic	left	18	0.028886	STS
SUBJ10	semantic	left	20	0.0271162	STS
SUBJ10	semantic	left	22	0.0288737	STS
SUBJ10	semantic	left	24	0.0346849	STS
SUBJ10	semantic	left	26	0.0409433	STS
SUBJ10	semantic	left	28	0.0437137	STS
SUBJ00	thirdOrder	right	-80	0	STS
SUBJ00	thirdOrder	right	-78	0	STS
SUBJ00	thirdOrder	right	-76	0.0135892	STS
SUBJ00	thirdOrder	right	-74	0.0194072	STS
SUBJ00	thirdOrder	right	-72	0.0194072	STS
SUBJ00	thirdOrder	right	-70	0.0194072	STS
SUBJ00	thirdOrder	right	-68	0.0194072	STS
SUBJ00	thirdOrder	right	-66	0.0223162	STS
SUBJ00	thirdOrder	right	-64	0	STS
SUBJ00	thirdOrder	right	-62	0	STS
SUBJ00	thirdOrder	right	-60	0	STS
SUBJ00	thirdOrder	right	-58	0	STS
SUBJ00	thirdOrder	right	-56	0	STS
SUBJ00	thirdOrder	right	-54	0	STS
SUBJ00	thirdOrder	right	-52	0	STS
SUBJ00	thirdOrder	right	-50	0	STS
SUBJ00	thirdOrder	right	-48	0	STS
SUBJ00	thirdOrder	right	-46	0	STS
SUBJ00	thirdOrder	right	-44	0	STS
SUBJ00	thirdOrder	right	-42	0	STS
SUBJ00	thirdOrder	right	-40	0	STS
SUBJ00	thirdOrder	right	-38	0	STS
SUBJ00	thirdOrder	right	-36	0	STS
SUBJ00	thirdOrder	right	-34	0	STS
SUBJ00	thirdOrder	right	-32	0	STS
SUBJ00	thirdOrder	right	-30	0.0377117	STS
SUBJ00	thirdOrder	right	-28	0.0377117	STS
SUBJ00	thirdOrder	right	-26	0.0184496	STS
SUBJ00	thirdOrder	right	-24	0.0186069	STS
SUBJ00	thirdOrder	right	-22	0.0215354	STS
SUBJ00	thirdOrder	right	-20	0.0199301	STS
SUBJ00	thirdOrder	right	-18	0.0212646	STS
SUBJ00	thirdOrder	right	-16	0.0264141	STS
SUBJ00	thirdOrder	right	-14	0.0363286	STS
SUBJ00	thirdOrder	right	-12	0.0361648	STS
SUBJ00	thirdOrder	right	-10	0.0496135	STS
SUBJ00	thirdOrder	right	-8	0.0593873	STS
SUBJ00	thirdOrder	right	-6	0.0580328	STS
SUBJ00	thirdOrder	right	-4	0.0569871	STS
SUBJ00	thirdOrder	right	-2	0.0545116	STS
SUBJ00	thirdOrder	right	0	0.0507961	STS
SUBJ00	thirdOrder	right	2	0.0422107	STS
SUBJ00	thirdOrder	right	4	0.0342258	STS
SUBJ00	thirdOrder	right	6	0.0328802	STS
SUBJ00	thirdOrder	right	8	0.0334167	STS
SUBJ00	thirdOrder	right	10	0.0328679	STS
SUBJ00	thirdOrder	right	12	0.0362195	STS
SUBJ00	thirdOrder	right	14	0.0420395	STS
SUBJ00	thirdOrder	right	16	0.0424135	STS
SUBJ00	thirdOrder	right	18	0.0439245	STS
SUBJ00	thirdOrder	right	20	0.047516	STS
SUBJ00	thirdOrder	right	22	0.0437615	STS
SUBJ00	thirdOrder	right	24	0.0373864	STS
SUBJ00	thirdOrder	right	26	0.00892788	STS
SUBJ00	thirdOrder	right	28	0.00892788	STS
SUBJ01	thirdOrder	right	-80	0.00135336	STS
SUBJ01	thirdOrder	right	-78	0.00135336	STS
SUBJ01	thirdOrder	right	-76	0.00135336	STS
SUBJ01	thirdOrder	right	-74	0.00253658	STS
SUBJ01	thirdOrder	right	-72	0.00963587	STS
SUBJ01	thirdOrder	right	-70	0	STS
SUBJ01	thirdOrder	right	-68	0	STS
SUBJ01	thirdOrder	right	-66	0	STS
SUBJ01	thirdOrder	right	-64	0	STS
SUBJ01	thirdOrder	right	-62	0	STS
SUBJ01	thirdOrder	right	-60	0	STS
SUBJ01	thirdOrder	right	-58	0	STS
SUBJ01	thirdOrder	right	-56	0	STS
SUBJ01	thirdOrder	right	-54	0	STS
SUBJ01	thirdOrder	right	-52	0	STS
SUBJ01	thirdOrder	right	-50	0	STS
SUBJ01	thirdOrder	right	-48	0	STS
SUBJ01	thirdOrder	right	-46	0	STS
SUBJ01	thirdOrder	right	-44	0	STS
SUBJ01	thirdOrder	right	-42	0	STS
SUBJ01	thirdOrder	right	-40	0	STS
SUBJ01	thirdOrder	right	-38	0	STS
SUBJ01	thirdOrder	right	-36	0	STS
SUBJ01	thirdOrder	right	-34	0	STS
SUBJ01	thirdOrder	right	-32	0	STS
SUBJ01	thirdOrder	right	-30	0	STS
SUBJ01	thirdOrder	right	-28	0	STS
SUBJ01	thirdOrder	right	-26	0.0458061	STS
SUBJ01	thirdOrder	right	-24	0.0458061	STS
SUBJ01	thirdOrder	right	-22	0.0458061	STS
SUBJ01	thirdOrder	right	-20	0.0458061	STS
SUBJ01	thirdOrder	right	-18	0.0523929	STS
SUBJ01	thirdOrder	right	-16	0.0589797	STS
SUBJ01	thirdOrder	right	-14	0.0314737	STS
SUBJ01	thirdOrder	right	-12	0.0362265	STS
SUBJ01	thirdOrder	right	-10	0.0439462	STS
SUBJ01	thirdOrder	right	-8	0.0474007	STS
SUBJ01	thirdOrder	right	-6	0.0577666	STS
SUBJ01	thirdOrder	right	-4	0.0589363	STS
SUBJ01	thirdOrder	right	-2	0.0586834	STS
SUBJ01	thirdOrder	right	0	0.0590212	STS
SUBJ01	thirdOrder	right	2	0.0608817	STS
SUBJ01	thirdOrder	right	4	0.054929	STS
SUBJ01	thirdOrder	right	6	0.0486275	STS
SUBJ01	thirdOrder	right	8	0.0495005	STS
SUBJ01	thirdOrder	right	10	0.0487542	STS
SUBJ01	thirdOrder	right	12	0.0453767	STS
SUBJ01	thirdOrder	right	14	0.0400527	STS
SUBJ01	thirdOrder	right	16	0.0383646	STS
SUBJ01	thirdOrder	right	18	0.0322293	STS
SUBJ01	thirdOrder	right	20	0.0312187	STS
SUBJ01	thirdOrder	right	22	0.0310227	STS
SUBJ01	thirdOrder	right	24	0.0313595	STS
SUBJ01	thirdOrder	right	26	0.0311114	STS
SUBJ01	thirdOrder	right	28	0.0323296	STS
SUBJ02	thirdOrder	right	-80	0.0162333	STS
SUBJ02	thirdOrder	right	-78	0.015876	STS
SUBJ02	thirdOrder	right	-76	0.0143405	STS
SUBJ02	thirdOrder	right	-74	0.0148728	STS
SUBJ02	thirdOrder	right	-72	0.0138369	STS
SUBJ02	thirdOrder	right	-70	0.014422	STS
SUBJ02	thirdOrder	right	-68	0.0193214	STS
SUBJ02	thirdOrder	right	-66	0.0260942	STS
SUBJ02	thirdOrder	right	-64	0.0223919	STS
SUBJ02	thirdOrder	right	-62	0.027271	STS
SUBJ02	thirdOrder	right	-60	0.0310513	STS
SUBJ02	thirdOrder	right	-58	0.0320074	STS
SUBJ02	thirdOrder	right	-56	0.0325157	STS
SUBJ02	thirdOrder	right	-54	0.0370659	STS
SUBJ02	thirdOrder	right	-52	0.0364651	STS
SUBJ02	thirdOrder	right	-50	0.0384611	STS
SUBJ02	thirdOrder	right	-48	0.0405075	STS
SUBJ02	thirdOrder	right	-46	0.0426282	STS
SUBJ02	thirdOrder	right	-44	0.0443358	STS
SUBJ02	thirdOrder	right	-42	0.0544965	STS
SUBJ02	thirdOrder	right	-40	0.0607636	STS
SUBJ02	thirdOrder	right	-38	0.0640168	STS
SUBJ02	thirdOrder	right	-36	0.0694295	STS
SUBJ02	thirdOrder	right	-34	0.0709381	STS
SUBJ02	thirdOrder	right	-32	0.0674779	STS
SUBJ02	thirdOrder	right	-30	0.0661898	STS
SUBJ02	thirdOrder	right	-28	0.0636009	STS
SUBJ02	thirdOrder	right	-26	0.0521546	STS
SUBJ02	thirdOrder	right	-24	0.0424197	STS
SUBJ02	thirdOrder	right	-22	0.0431835	STS
SUBJ02	thirdOrder	right	-20	0.0440148	STS
SUBJ02	thirdOrder	right	-18	0.0428803	STS
SUBJ02	thirdOrder	right	-16	0.0405202	STS
SUBJ02	thirdOrder	right	-14	0.038157	STS
SUBJ02	thirdOrder	right	-12	0.0224388	STS
SUBJ02	thirdOrder	right	-10	0.0221089	STS
SUBJ02	thirdOrder	right	-8	0.0244768	STS
SUBJ02	thirdOrder	right	-6	0.0338795	STS
SUBJ02	thirdOrder	right	-4	0.0354234	STS
SUBJ02	thirdOrder	right	-2	0.0385087	STS
SUBJ02	thirdOrder	right	0	0.0415176	STS
SUBJ02	thirdOrder	right	2	0.0437752	STS
SUBJ02	thirdOrder	right	4	0.0443076	STS
SUBJ02	thirdOrder	right	6	0.0502576	STS
SUBJ02	thirdOrder	right	8	0.0501256	STS
SUBJ02	thirdOrder	right	10	0.0514034	STS
SUBJ02	thirdOrder	right	12	0.0500001	STS
SUBJ02	thirdOrder	right	14	0.0487808	STS
SUBJ02	thirdOrder	right	16	0.0392107	STS
SUBJ02	thirdOrder	right	18	0.0371543	STS
SUBJ02	thirdOrder	right	20	0.0222914	STS
SUBJ02	thirdOrder	right	22	0.0159905	STS
SUBJ02	thirdOrder	right	24	0.0116627	STS
SUBJ02	thirdOrder	right	26	0.00961628	STS
SUBJ02	thirdOrder	right	28	0.0109586	STS
SUBJ03	thirdOrder	right	-80	0.0042443	STS
SUBJ03	thirdOrder	right	-78	0.0042443	STS
SUBJ03	thirdOrder	right	-76	0.0042443	STS
SUBJ03	thirdOrder	right	-74	0.0052455	STS
SUBJ03	thirdOrder	right	-72	0.0052455	STS
SUBJ03	thirdOrder	right	-70	0	STS
SUBJ03	thirdOrder	right	-68	0	STS
SUBJ03	thirdOrder	right	-66	0.0189788	STS
SUBJ03	thirdOrder	right	-64	0.0166214	STS
SUBJ03	thirdOrder	right	-62	0.0166214	STS
SUBJ03	thirdOrder	right	-60	0.0220306	STS
SUBJ03	thirdOrder	right	-58	0.0237675	STS
SUBJ03	thirdOrder	right	-56	0.0238873	STS
SUBJ03	thirdOrder	right	-54	0.025839	STS
SUBJ03	thirdOrder	right	-52	0.0332721	STS
SUBJ03	thirdOrder	right	-50	0.0424603	STS
SUBJ03	thirdOrder	right	-48	0.0441037	STS
SUBJ03	thirdOrder	right	-46	0.0416393	STS
SUBJ03	thirdOrder	right	-44	0.0386151	STS
SUBJ03	thirdOrder	right	-42	0.0410913	STS
SUBJ03	thirdOrder	right	-40	0.0412395	STS
SUBJ03	thirdOrder	right	-38	0.0447498	STS
SUBJ03	thirdOrder	right	-36	0.0470458	STS
SUBJ03	thirdOrder	right	-34	0.0477016	STS
SUBJ03	thirdOrder	right	-32	0.0408556	STS
SUBJ03	thirdOrder	right	-30	0.0439556	STS
SUBJ03	thirdOrder	right	-28	0.0454064	STS
SUBJ03	thirdOrder	right	-26	0.0454892	STS
SUBJ03	thirdOrder	right	-24	0.0453375	STS
SUBJ03	thirdOrder	right	-22	0.0465798	STS
SUBJ03	thirdOrder	right	-20	0.0406489	STS
SUBJ03	thirdOrder	right	-18	0.0253262	STS
SUBJ03	thirdOrder	right	-16	0.0302089	STS
SUBJ03	thirdOrder	right	-14	0.036101	STS
SUBJ03	thirdOrder	right	-12	0.0392325	STS
SUBJ03	thirdOrder	right	-10	0.0390031	STS
SUBJ03	thirdOrder	right	-8	0.0382452	STS
SUBJ03	thirdOrder	right	-6	0.0475904	STS
SUBJ03	thirdOrder	right	-4	0.0474627	STS
SUBJ03	thirdOrder	right	-2	0.0466054	STS
SUBJ03	thirdOrder	right	0	0.0459944	STS
SUBJ03	thirdOrder	right	2	0.0479555	STS
SUBJ03	thirdOrder	right	4	0.0434015	STS
SUBJ03	thirdOrder	right	6	0.042194	STS
SUBJ03	thirdOrder	right	8	0.0408732	STS
SUBJ03	thirdOrder	right	10	0.0401348	STS
SUBJ03	thirdOrder	right	12	0.0384475	STS
SUBJ03	thirdOrder	right	14	0.0335809	STS
SUBJ03	thirdOrder	right	16	0.0282705	STS
SUBJ03	thirdOrder	right	18	0.0296204	STS
SUBJ03	thirdOrder	right	20	0.0315075	STS
SUBJ03	thirdOrder	right	22	0.0316551	STS
SUBJ03	thirdOrder	right	24	0.0321442	STS
SUBJ03	thirdOrder	right	26	0.0323501	STS
SUBJ03	thirdOrder	right	28	0.0328008	STS
SUBJ04	thirdOrder	right	-80	0	STS
SUBJ04	thirdOrder	right	-78	0	STS
SUBJ04	thirdOrder	right	-76	0	STS
SUBJ04	thirdOrder	right	-74	0	STS
SUBJ04	thirdOrder	right	-72	0	STS
SUBJ04	thirdOrder	right	-70	0	STS
SUBJ04	thirdOrder	right	-68	0	STS
SUBJ04	thirdOrder	right	-66	0.0109986	STS
SUBJ04	thirdOrder	right	-64	0.0109986	STS
SUBJ04	thirdOrder	right	-62	0.0109986	STS
SUBJ04	thirdOrder	right	-60	0.0109986	STS
SUBJ04	thirdOrder	right	-58	0.0109986	STS
SUBJ04	thirdOrder	right	-56	0	STS
SUBJ04	thirdOrder	right	-54	0	STS
SUBJ04	thirdOrder	right	-52	0	STS
SUBJ04	thirdOrder	right	-50	0	STS
SUBJ04	thirdOrder	right	-48	0	STS
SUBJ04	thirdOrder	right	-46	0	STS
SUBJ04	thirdOrder	right	-44	0	STS
SUBJ04	thirdOrder	right	-42	0	STS
SUBJ04	thirdOrder	right	-40	0	STS
SUBJ04	thirdOrder	right	-38	0.00264384	STS
SUBJ04	thirdOrder	right	-36	0.00264384	STS
SUBJ04	thirdOrder	right	-34	0.00264384	STS
SUBJ04	thirdOrder	right	-32	0.017911	STS
SUBJ04	thirdOrder	right	-30	0.0177371	STS
SUBJ04	thirdOrder	right	-28	0.018824	STS
SUBJ04	thirdOrder	right	-26	0.0195623	STS
SUBJ04	thirdOrder	right	-24	0.0239413	STS
SUBJ04	thirdOrder	right	-22	0.0240252	STS
SUBJ04	thirdOrder	right	-20	0.0268232	STS
SUBJ04	thirdOrder	right	-18	0.0276003	STS
SUBJ04	thirdOrder	right	-16	0.0284947	STS
SUBJ04	thirdOrder	right	-14	0.024665	STS
SUBJ04	thirdOrder	right	-12	0.0255785	STS
SUBJ04	thirdOrder	right	-10	0.0280232	STS
SUBJ04	thirdOrder	right	-8	0.0320338	STS
SUBJ04	thirdOrder	right	-6	0.0323551	STS
SUBJ04	thirdOrder	right	-4	0.0325956	STS
SUBJ04	thirdOrder	right	-2	0.031534	STS
SUBJ04	thirdOrder	right	0	0.0299614	STS
SUBJ04	thirdOrder	right	2	0.0281917	STS
SUBJ04	thirdOrder	right	4	0.0273626	STS
SUBJ04	thirdOrder	right	6	0.0271343	STS
SUBJ04	thirdOrder	right	8	0.0269982	STS
SUBJ04	thirdOrder	right	10	0.0289461	STS
SUBJ04	thirdOrder	right	12	0.0292171	STS
SUBJ04	thirdOrder	right	14	0.0244131	STS
SUBJ04	thirdOrder	right	16	0.0265314	STS
SUBJ04	thirdOrder	right	18	0.0246216	STS
SUBJ04	thirdOrder	right	20	0.021975	STS
SUBJ04	thirdOrder	right	22	0.023807	STS
SUBJ04	thirdOrder	right	24	0.0295501	STS
SUBJ04	thirdOrder	right	26	0.0278929	STS
SUBJ04	thirdOrder	right	28	0.0294882	STS
SUBJ05	thirdOrder	right	-80	0.0127002	STS
SUBJ05	thirdOrder	right	-78	0.0093946	STS
SUBJ05	thirdOrder	right	-76	0	STS
SUBJ05	thirdOrder	right	-74	0	STS
SUBJ05	thirdOrder	right	-72	0	STS
SUBJ05	thirdOrder	right	-70	0	STS
SUBJ05	thirdOrder	right	-68	0	STS
SUBJ05	thirdOrder	right	-66	0	STS
SUBJ05	thirdOrder	right	-64	0	STS
SUBJ05	thirdOrder	right	-62	0	STS
SUBJ05	thirdOrder	right	-60	0	STS
SUBJ05	thirdOrder	right	-58	0	STS
SUBJ05	thirdOrder	right	-56	0	STS
SUBJ05	thirdOrder	right	-54	0	STS
SUBJ05	thirdOrder	right	-52	0.00522368	STS
SUBJ05	thirdOrder	right	-50	0.00522368	STS
SUBJ05	thirdOrder	right	-48	0.00522368	STS
SUBJ05	thirdOrder	right	-46	0.00522368	STS
SUBJ05	thirdOrder	right	-44	0.00522368	STS
SUBJ05	thirdOrder	right	-42	0	STS
SUBJ05	thirdOrder	right	-40	0	STS
SUBJ05	thirdOrder	right	-38	0	STS
SUBJ05	thirdOrder	right	-36	0	STS
SUBJ05	thirdOrder	right	-34	0	STS
SUBJ05	thirdOrder	right	-32	0	STS
SUBJ05	thirdOrder	right	-30	0	STS
SUBJ05	thirdOrder	right	-28	0	STS
SUBJ05	thirdOrder	right	-26	0.0302838	STS
SUBJ05	thirdOrder	right	-24	0.0341152	STS
SUBJ05	thirdOrder	right	-22	0.0411999	STS
SUBJ05	thirdOrder	right	-20	0.0470039	STS
SUBJ05	thirdOrder	right	-18	0.0462503	STS
SUBJ05	thirdOrder	right	-16	0.0462622	STS
SUBJ05	thirdOrder	right	-14	0.0513586	STS
SUBJ05	thirdOrder	right	-12	0.0454357	STS
SUBJ05	thirdOrder	right	-10	0.0373755	STS
SUBJ05	thirdOrder	right	-8	0.0384018	STS
SUBJ05	thirdOrder	right	-6	0.0386208	STS
SUBJ05	thirdOrder	right	-4	0.0387892	STS
SUBJ05	thirdOrder	right	-2	0.0378953	STS
SUBJ05	thirdOrder	right	0	0.0411378	STS
SUBJ05	thirdOrder	right	2	0.0406373	STS
SUBJ05	thirdOrder	right	4	0.0457007	STS
SUBJ05	thirdOrder	right	6	0.0519338	STS
SUBJ05	thirdOrder	right	8	0.0670019	STS
SUBJ05	thirdOrder	right	10	0.0679646	STS
SUBJ05	thirdOrder	right	12	0.0728404	STS
SUBJ05	thirdOrder	right	14	0.0742663	STS
SUBJ05	thirdOrder	right	16	0.0755801	STS
SUBJ05	thirdOrder	right	18	0.0479527	STS
SUBJ05	thirdOrder	right	20	0.0450083	STS
SUBJ05	thirdOrder	right	22	0.0460293	STS
SUBJ05	thirdOrder	right	24	0.0311926	STS
SUBJ05	thirdOrder	right	26	0.0167731	STS
SUBJ05	thirdOrder	right	28	0.0247896	STS
SUBJ06	thirdOrder	right	-80	0.0282279	STS
SUBJ06	thirdOrder	right	-78	0.0274666	STS
SUBJ06	thirdOrder	right	-76	0.0256896	STS
SUBJ06	thirdOrder	right	-74	0.0250009	STS
SUBJ06	thirdOrder	right	-72	0.0212944	STS
SUBJ06	thirdOrder	right	-70	0.0191262	STS
SUBJ06	thirdOrder	right	-68	0.0171569	STS
SUBJ06	thirdOrder	right	-66	0.022779	STS
SUBJ06	thirdOrder	right	-64	0.0232202	STS
SUBJ06	thirdOrder	right	-62	0.0249878	STS
SUBJ06	thirdOrder	right	-60	0.0249043	STS
SUBJ06	thirdOrder	right	-58	0.0248423	STS
SUBJ06	thirdOrder	right	-56	0.024142	STS
SUBJ06	thirdOrder	right	-54	0.0159262	STS
SUBJ06	thirdOrder	right	-52	0.00825802	STS
SUBJ06	thirdOrder	right	-50	0.00332688	STS
SUBJ06	thirdOrder	right	-48	0	STS
SUBJ06	thirdOrder	right	-46	0.0107437	STS
SUBJ06	thirdOrder	right	-44	0.0124358	STS
SUBJ06	thirdOrder	right	-42	0.0181615	STS
SUBJ06	thirdOrder	right	-40	0.0265341	STS
SUBJ06	thirdOrder	right	-38	0.0253	STS
SUBJ06	thirdOrder	right	-36	0.0161065	STS
SUBJ06	thirdOrder	right	-34	0.0175624	STS
SUBJ06	thirdOrder	right	-32	0.0175214	STS
SUBJ06	thirdOrder	right	-30	0.0186197	STS
SUBJ06	thirdOrder	right	-28	0.0196762	STS
SUBJ06	thirdOrder	right	-26	0.0239295	STS
SUBJ06	thirdOrder	right	-24	0.0271882	STS
SUBJ06	thirdOrder	right	-22	0.0366797	STS
SUBJ06	thirdOrder	right	-20	0.0461883	STS
SUBJ06	thirdOrder	right	-18	0.0476573	STS
SUBJ06	thirdOrder	right	-16	0.0489711	STS
SUBJ06	thirdOrder	right	-14	0.0482037	STS
SUBJ06	thirdOrder	right	-12	0.0479245	STS
SUBJ06	thirdOrder	right	-10	0.0441462	STS
SUBJ06	thirdOrder	right	-8	0.0433815	STS
SUBJ06	thirdOrder	right	-6	0.042205	STS
SUBJ06	thirdOrder	right	-4	0.041403	STS
SUBJ06	thirdOrder	right	-2	0.0432846	STS
SUBJ06	thirdOrder	right	0	0.0438077	STS
SUBJ06	thirdOrder	right	2	0.0423655	STS
SUBJ06	thirdOrder	right	4	0.0409182	STS
SUBJ06	thirdOrder	right	6	0.0420022	STS
SUBJ06	thirdOrder	right	8	0.0401564	STS
SUBJ06	thirdOrder	right	10	0.0395246	STS
SUBJ06	thirdOrder	right	12	0.0420572	STS
SUBJ06	thirdOrder	right	14	0.044235	STS
SUBJ06	thirdOrder	right	16	0.0446227	STS
SUBJ06	thirdOrder	right	18	0.0451533	STS
SUBJ06	thirdOrder	right	20	0.0448124	STS
SUBJ06	thirdOrder	right	22	0.0403402	STS
SUBJ06	thirdOrder	right	24	0.0339201	STS
SUBJ06	thirdOrder	right	26	0.0298779	STS
SUBJ06	thirdOrder	right	28	0.0275837	STS
SUBJ07	thirdOrder	right	-80	0.0281239	STS
SUBJ07	thirdOrder	right	-78	0.0281239	STS
SUBJ07	thirdOrder	right	-76	0.0281239	STS
SUBJ07	thirdOrder	right	-74	0.0281239	STS
SUBJ07	thirdOrder	right	-72	0.0281239	STS
SUBJ07	thirdOrder	right	-70	0.0135318	STS
SUBJ07	thirdOrder	right	-68	0.00974587	STS
SUBJ07	thirdOrder	right	-66	0.00974587	STS
SUBJ07	thirdOrder	right	-64	0.00974587	STS
SUBJ07	thirdOrder	right	-62	0.0149712	STS
SUBJ07	thirdOrder	right	-60	0.0163319	STS
SUBJ07	thirdOrder	right	-58	0.0329731	STS
SUBJ07	thirdOrder	right	-56	0.0388965	STS
SUBJ07	thirdOrder	right	-54	0.037643	STS
SUBJ07	thirdOrder	right	-52	0.0396975	STS
SUBJ07	thirdOrder	right	-50	0.0410605	STS
SUBJ07	thirdOrder	right	-48	0.0400108	STS
SUBJ07	thirdOrder	right	-46	0.0354318	STS
SUBJ07	thirdOrder	right	-44	0.037778	STS
SUBJ07	thirdOrder	right	-42	0.0385593	STS
SUBJ07	thirdOrder	right	-40	0.0295642	STS
SUBJ07	thirdOrder	right	-38	0.025407	STS
SUBJ07	thirdOrder	right	-36	0.025649	STS
SUBJ07	thirdOrder	right	-34	0.0251743	STS
SUBJ07	thirdOrder	right	-32	0.025048	STS
SUBJ07	thirdOrder	right	-30	0.0242251	STS
SUBJ07	thirdOrder	right	-28	0.0344031	STS
SUBJ07	thirdOrder	right	-26	0.0346868	STS
SUBJ07	thirdOrder	right	-24	0.0382287	STS
SUBJ07	thirdOrder	right	-22	0.0403409	STS
SUBJ07	thirdOrder	right	-20	0.0400351	STS
SUBJ07	thirdOrder	right	-18	0.0401531	STS
SUBJ07	thirdOrder	right	-16	0.0412185	STS
SUBJ07	thirdOrder	right	-14	0.0387981	STS
SUBJ07	thirdOrder	right	-12	0.0341973	STS
SUBJ07	thirdOrder	right	-10	0.0344919	STS
SUBJ07	thirdOrder	right	-8	0.042121	STS
SUBJ07	thirdOrder	right	-6	0.0429919	STS
SUBJ07	thirdOrder	right	-4	0.0440977	STS
SUBJ07	thirdOrder	right	-2	0.0476834	STS
SUBJ07	thirdOrder	right	0	0.0527151	STS
SUBJ07	thirdOrder	right	2	0.0537538	STS
SUBJ07	thirdOrder	right	4	0.054779	STS
SUBJ07	thirdOrder	right	6	0.0541885	STS
SUBJ07	thirdOrder	right	8	0.0561771	STS
SUBJ07	thirdOrder	right	10	0.0508253	STS
SUBJ07	thirdOrder	right	12	0.0411514	STS
SUBJ07	thirdOrder	right	14	0.0338877	STS
SUBJ07	thirdOrder	right	16	0.0355424	STS
SUBJ07	thirdOrder	right	18	0.0347375	STS
SUBJ07	thirdOrder	right	20	0	STS
SUBJ07	thirdOrder	right	22	0	STS
SUBJ07	thirdOrder	right	24	0	STS
SUBJ07	thirdOrder	right	26	0	STS
SUBJ07	thirdOrder	right	28	0.0224361	STS
SUBJ08	thirdOrder	right	-80	0	STS
SUBJ08	thirdOrder	right	-78	0	STS
SUBJ08	thirdOrder	right	-76	0	STS
SUBJ08	thirdOrder	right	-74	0	STS
SUBJ08	thirdOrder	right	-72	0	STS
SUBJ08	thirdOrder	right	-70	0	STS
SUBJ08	thirdOrder	right	-68	0	STS
SUBJ08	thirdOrder	right	-66	0	STS
SUBJ08	thirdOrder	right	-64	0	STS
SUBJ08	thirdOrder	right	-62	0	STS
SUBJ08	thirdOrder	right	-60	0	STS
SUBJ08	thirdOrder	right	-58	0	STS
SUBJ08	thirdOrder	right	-56	0	STS
SUBJ08	thirdOrder	right	-54	0	STS
SUBJ08	thirdOrder	right	-52	0	STS
SUBJ08	thirdOrder	right	-50	0	STS
SUBJ08	thirdOrder	right	-48	0	STS
SUBJ08	thirdOrder	right	-46	0	STS
SUBJ08	thirdOrder	right	-44	0	STS
SUBJ08	thirdOrder	right	-42	0	STS
SUBJ08	thirdOrder	right	-40	0	STS
SUBJ08	thirdOrder	right	-38	0	STS
SUBJ08	thirdOrder	right	-36	0	STS
SUBJ08	thirdOrder	right	-34	0	STS
SUBJ08	thirdOrder	right	-32	0.0227275	STS
SUBJ08	thirdOrder	right	-30	0.0179514	STS
SUBJ08	thirdOrder	right	-28	0.0119813	STS
SUBJ08	thirdOrder	right	-26	0.0119813	STS
SUBJ08	thirdOrder	right	-24	0.0150705	STS
SUBJ08	thirdOrder	right	-22	0.0252081	STS
SUBJ08	thirdOrder	right	-20	0.033161	STS
SUBJ08	thirdOrder	right	-18	0.0391755	STS
SUBJ08	thirdOrder	right	-16	0.0414331	STS
SUBJ08	thirdOrder	right	-14	0.0419668	STS
SUBJ08	thirdOrder	right	-12	0.0425379	STS
SUBJ08	thirdOrder	right	-10	0.0480372	STS
SUBJ08	thirdOrder	right	-8	0.052557	STS
SUBJ08	thirdOrder	right	-6	0.0468881	STS
SUBJ08	thirdOrder	right	-4	0.0466836	STS
SUBJ08	thirdOrder	right	-2	0.0477013	STS
SUBJ08	thirdOrder	right	0	0.055164	STS
SUBJ08	thirdOrder	right	2	0.0671484	STS
SUBJ08	thirdOrder	right	4	0.0753692	STS
SUBJ08	thirdOrder	right	6	0.0749405	STS
SUBJ08	thirdOrder	right	8	0.0752976	STS
SUBJ08	thirdOrder	right	10	0.0714074	STS
SUBJ08	thirdOrder	right	12	0.068297	STS
SUBJ08	thirdOrder	right	14	0.066273	STS
SUBJ08	thirdOrder	right	16	0.065931	STS
SUBJ08	thirdOrder	right	18	0.0654999	STS
SUBJ08	thirdOrder	right	20	0.0638069	STS
SUBJ08	thirdOrder	right	22	0.057662	STS
SUBJ08	thirdOrder	right	24	0.0546765	STS
SUBJ08	thirdOrder	right	26	0.0506107	STS
SUBJ08	thirdOrder	right	28	0	STS
SUBJ09	thirdOrder	right	-80	0	STS
SUBJ09	thirdOrder	right	-78	0	STS
SUBJ09	thirdOrder	right	-76	0	STS
SUBJ09	thirdOrder	right	-74	0	STS
SUBJ09	thirdOrder	right	-72	0	STS
SUBJ09	thirdOrder	right	-70	0	STS
SUBJ09	thirdOrder	right	-68	0	STS
SUBJ09	thirdOrder	right	-66	0	STS
SUBJ09	thirdOrder	right	-64	0	STS
SUBJ09	thirdOrder	right	-62	0	STS
SUBJ09	thirdOrder	right	-60	0	STS
SUBJ09	thirdOrder	right	-58	0	STS
SUBJ09	thirdOrder	right	-56	0	STS
SUBJ09	thirdOrder	right	-54	0	STS
SUBJ09	thirdOrder	right	-52	0	STS
SUBJ09	thirdOrder	right	-50	0	STS
SUBJ09	thirdOrder	right	-48	0	STS
SUBJ09	thirdOrder	right	-46	0.00755371	STS
SUBJ09	thirdOrder	right	-44	0.00755371	STS
SUBJ09	thirdOrder	right	-42	0.0181125	STS
SUBJ09	thirdOrder	right	-40	0.0184142	STS
SUBJ09	thirdOrder	right	-38	0.0184142	STS
SUBJ09	thirdOrder	right	-36	0.0202243	STS
SUBJ09	thirdOrder	right	-34	0.0202243	STS
SUBJ09	thirdOrder	right	-32	0.0202243	STS
SUBJ09	thirdOrder	right	-30	0	STS
SUBJ09	thirdOrder	right	-28	0.063848	STS
SUBJ09	thirdOrder	right	-26	0.0599112	STS
SUBJ09	thirdOrder	right	-24	0.058257	STS
SUBJ09	thirdOrder	right	-22	0.0585105	STS
SUBJ09	thirdOrder	right	-20	0.0582117	STS
SUBJ09	thirdOrder	right	-18	0.0570251	STS
SUBJ09	thirdOrder	right	-16	0.0564561	STS
SUBJ09	thirdOrder	right	-14	0.0504174	STS
SUBJ09	thirdOrder	right	-12	0.0412793	STS
SUBJ09	thirdOrder	right	-10	0.0432402	STS
SUBJ09	thirdOrder	right	-8	0.045614	STS
SUBJ09	thirdOrder	right	-6	0.0474039	STS
SUBJ09	thirdOrder	right	-4	0.0477383	STS
SUBJ09	thirdOrder	right	-2	0.0478793	STS
SUBJ09	thirdOrder	right	0	0.048173	STS
SUBJ09	thirdOrder	right	2	0.0476562	STS
SUBJ09	thirdOrder	right	4	0.0455839	STS
SUBJ09	thirdOrder	right	6	0.0466955	STS
SUBJ09	thirdOrder	right	8	0.0447812	STS
SUBJ09	thirdOrder	right	10	0.0421787	STS
SUBJ09	thirdOrder	right	12	0.046965	STS
SUBJ09	thirdOrder	right	14	0.0484859	STS
SUBJ09	thirdOrder	right	16	0.0462204	STS
SUBJ09	thirdOrder	right	18	0.0483008	STS
SUBJ09	thirdOrder	right	20	0.0469079	STS
SUBJ09	thirdOrder	right	22	0.0331332	STS
SUBJ09	thirdOrder	right	24	0.0172593	STS
SUBJ09	thirdOrder	right	26	0.0232324	STS
SUBJ09	thirdOrder	right	28	0.0272285	STS
SUBJ10	thirdOrder	right	-80	0.0270265	STS
SUBJ10	thirdOrder	right	-78	0.0270265	STS
SUBJ10	thirdOrder	right	-76	0.0233232	STS
SUBJ10	thirdOrder	right	-74	0.0193958	STS
SUBJ10	thirdOrder	right	-72	0.0180083	STS
SUBJ10	thirdOrder	right	-70	0.0180083	STS
SUBJ10	thirdOrder	right	-68	0.0180083	STS
SUBJ10	thirdOrder	right	-66	0.0206445	STS
SUBJ10	thirdOrder	right	-64	0	STS
SUBJ10	thirdOrder	right	-62	0	STS
SUBJ10	thirdOrder	right	-60	0	STS
SUBJ10	thirdOrder	right	-58	0	STS
SUBJ10	thirdOrder	right	-56	0	STS
SUBJ10	thirdOrder	right	-54	0.023206	STS
SUBJ10	thirdOrder	right	-52	0.0280934	STS
SUBJ10	thirdOrder	right	-50	0.0283994	STS
SUBJ10	thirdOrder	right	-48	0.0291846	STS
SUBJ10	thirdOrder	right	-46	0.0302136	STS
SUBJ10	thirdOrder	right	-44	0.0357565	STS
SUBJ10	thirdOrder	right	-42	0.0377155	STS
SUBJ10	thirdOrder	right	-40	0.0442817	STS
SUBJ10	thirdOrder	right	-38	0.0470685	STS
SUBJ10	thirdOrder	right	-36	0.0471444	STS
SUBJ10	thirdOrder	right	-34	0.0484448	STS
SUBJ10	thirdOrder	right	-32	0.0559348	STS
SUBJ10	thirdOrder	right	-30	0.0488013	STS
SUBJ10	thirdOrder	right	-28	0.0289731	STS
SUBJ10	thirdOrder	right	-26	0.027321	STS
SUBJ10	thirdOrder	right	-24	0.027321	STS
SUBJ10	thirdOrder	right	-22	0.0280293	STS
SUBJ10	thirdOrder	right	-20	0.0341854	STS
SUBJ10	thirdOrder	right	-18	0.0358641	STS
SUBJ10	thirdOrder	right	-16	0.0369916	STS
SUBJ10	thirdOrder	right	-14	0.0364684	STS
SUBJ10	thirdOrder	right	-12	0.03709	STS
SUBJ10	thirdOrder	right	-10	0.0344293	STS
SUBJ10	thirdOrder	right	-8	0.0346785	STS
SUBJ10	thirdOrder	right	-6	0.0361903	STS
SUBJ10	thirdOrder	right	-4	0.0359194	STS
SUBJ10	thirdOrder	right	-2	0.0390555	STS
SUBJ10	thirdOrder	right	0	0.0423143	STS
SUBJ10	thirdOrder	right	2	0.0447647	STS
SUBJ10	thirdOrder	right	4	0.0488609	STS
SUBJ10	thirdOrder	right	6	0.0509655	STS
SUBJ10	thirdOrder	right	8	0.0515448	STS
SUBJ10	thirdOrder	right	10	0.0519308	STS
SUBJ10	thirdOrder	right	12	0.0515214	STS
SUBJ10	thirdOrder	right	14	0.0430908	STS
SUBJ10	thirdOrder	right	16	0.0414553	STS
SUBJ10	thirdOrder	right	18	0.0389329	STS
SUBJ10	thirdOrder	right	20	0.0289827	STS
SUBJ10	thirdOrder	right	22	0.027899	STS
SUBJ10	thirdOrder	right	24	0.0215554	STS
SUBJ10	thirdOrder	right	26	0.0251771	STS
SUBJ10	thirdOrder	right	28	0.0262695	STS
SUBJ00	semantic	right	-80	0.0139933	STS
SUBJ00	semantic	right	-78	0.0196608	STS
SUBJ00	semantic	right	-76	0.0189162	STS
SUBJ00	semantic	right	-74	0.0210836	STS
SUBJ00	semantic	right	-72	0.0214148	STS
SUBJ00	semantic	right	-70	0.0225382	STS
SUBJ00	semantic	right	-68	0.0221545	STS
SUBJ00	semantic	right	-66	0.0227963	STS
SUBJ00	semantic	right	-64	0.0234488	STS
SUBJ00	semantic	right	-62	0.0232485	STS
SUBJ00	semantic	right	-60	0.0233458	STS
SUBJ00	semantic	right	-58	0.0230302	STS
SUBJ00	semantic	right	-56	0.0248292	STS
SUBJ00	semantic	right	-54	0.031919	STS
SUBJ00	semantic	right	-52	0.0423794	STS
SUBJ00	semantic	right	-50	0.0510664	STS
SUBJ00	semantic	right	-48	0.0493858	STS
SUBJ00	semantic	right	-46	0.0478769	STS
SUBJ00	semantic	right	-44	0.0456439	STS
SUBJ00	semantic	right	-42	0.0411342	STS
SUBJ00	semantic	right	-40	0.0376849	STS
SUBJ00	semantic	right	-38	0.0392523	STS
SUBJ00	semantic	right	-36	0.0361582	STS
SUBJ00	semantic	right	-34	0.0358933	STS
SUBJ00	semantic	right	-32	0.0305482	STS
SUBJ00	semantic	right	-30	0.0257507	STS
SUBJ00	semantic	right	-28	0.022515	STS
SUBJ00	semantic	right	-26	0.0204098	STS
SUBJ00	semantic	right	-24	0.0184978	STS
SUBJ00	semantic	right	-22	0.0198599	STS
SUBJ00	semantic	right	-20	0.0204571	STS
SUBJ00	semantic	right	-18	0.0192355	STS
SUBJ00	semantic	right	-16	0.0201754	STS
SUBJ00	semantic	right	-14	0.0193916	STS
SUBJ00	semantic	right	-12	0.0167288	STS
SUBJ00	semantic	right	-10	0.0153837	STS
SUBJ00	semantic	right	-8	0.0174554	STS
SUBJ00	semantic	right	-6	0.0212694	STS
SUBJ00	semantic	right	-4	0.021754	STS
SUBJ00	semantic	right	-2	0.0247497	STS
SUBJ00	semantic	right	0	0.0263779	STS
SUBJ00	semantic	right	2	0.0270765	STS
SUBJ00	semantic	right	4	0.0257198	STS
SUBJ00	semantic	right	6	0.0255287	STS
SUBJ00	semantic	right	8	0.0237019	STS
SUBJ00	semantic	right	10	0.0190057	STS
SUBJ00	semantic	right	12	0.0187226	STS
SUBJ00	semantic	right	14	0.0210583	STS
SUBJ00	semantic	right	16	0.0217397	STS
SUBJ00	semantic	right	18	0.0216837	STS
SUBJ00	semantic	right	20	0.0261669	STS
SUBJ00	semantic	right	22	0.0276029	STS
SUBJ00	semantic	right	24	0.0214128	STS
SUBJ00	semantic	right	26	0.0145198	STS
SUBJ00	semantic	right	28	0.00756105	STS
SUBJ01	semantic	right	-80	0.0148131	STS
SUBJ01	semantic	right	-78	0.0172586	STS
SUBJ01	semantic	right	-76	0.0147727	STS
SUBJ01	semantic	right	-74	0.0130281	STS
SUBJ01	semantic	right	-72	0.00759877	STS
SUBJ01	semantic	right	-70	0.00303955	STS
SUBJ01	semantic	right	-68	0.00407143	STS
SUBJ01	semantic	right	-66	0.00468709	STS
SUBJ01	semantic	right	-64	0.0185177	STS
SUBJ01	semantic	right	-62	0.0283388	STS
SUBJ01	semantic	right	-60	0.0261916	STS
SUBJ01	semantic	right	-58	0.0265403	STS
SUBJ01	semantic	right	-56	0.0265288	STS
SUBJ01	semantic	right	-54	0.0252085	STS
SUBJ01	semantic	right	-52	0.023909	STS
SUBJ01	semantic	right	-50	0.0240768	STS
SUBJ01	semantic	right	-48	0.0220449	STS
SUBJ01	semantic	right	-46	0.0199936	STS
SUBJ01	semantic	right	-44	0.02067	STS
SUBJ01	semantic	right	-42	0.0246638	STS
SUBJ01	semantic	right	-40	0.0251084	STS
SUBJ01	semantic	right	-38	0.0279641	STS
SUBJ01	semantic	right	-36	0.0289125	STS
SUBJ01	semantic	right	-34	0.030294	STS
SUBJ01	semantic	right	-32	0.0311928	STS
SUBJ01	semantic	right	-30	0.031694	STS
SUBJ01	semantic	right	-28	0.0250159	STS
SUBJ01	semantic	right	-26	0.0240854	STS
SUBJ01	semantic	right	-24	0.0251023	STS
SUBJ01	semantic	right	-22	0.0306769	STS
SUBJ01	semantic	right	-20	0.0364861	STS
SUBJ01	semantic	right	-18	0.0397718	STS
SUBJ01	semantic	right	-16	0.0385557	STS
SUBJ01	semantic	right	-14	0.0381871	STS
SUBJ01	semantic	right	-12	0.0362453	STS
SUBJ01	semantic	right	-10	0.0354941	STS
SUBJ01	semantic	right	-8	0.0379753	STS
SUBJ01	semantic	right	-6	0.0436835	STS
SUBJ01	semantic	right	-4	0.0447945	STS
SUBJ01	semantic	right	-2	0.045933	STS
SUBJ01	semantic	right	0	0.0457334	STS
SUBJ01	semantic	right	2	0.0440246	STS
SUBJ01	semantic	right	4	0.0384615	STS
SUBJ01	semantic	right	6	0.036034	STS
SUBJ01	semantic	right	8	0.0316273	STS
SUBJ01	semantic	right	10	0.0289719	STS
SUBJ01	semantic	right	12	0.0270096	STS
SUBJ01	semantic	right	14	0.0285454	STS
SUBJ01	semantic	right	16	0.0281124	STS
SUBJ01	semantic	right	18	0.028707	STS
SUBJ01	semantic	right	20	0.0310304	STS
SUBJ01	semantic	right	22	0.0309477	STS
SUBJ01	semantic	right	24	0.0286367	STS
SUBJ01	semantic	right	26	0.0288692	STS
SUBJ01	semantic	right	28	0.032582	STS
SUBJ02	semantic	right	-80	0.0394266	STS
SUBJ02	semantic	right	-78	0.0410548	STS
SUBJ02	semantic	right	-76	0.0403364	STS
SUBJ02	semantic	right	-74	0.0434832	STS
SUBJ02	semantic	right	-72	0.0444304	STS
SUBJ02	semantic	right	-70	0.0436406	STS
SUBJ02	semantic	right	-68	0.0404072	STS
SUBJ02	semantic	right	-66	0.0372818	STS
SUBJ02	semantic	right	-64	0.0255294	STS
SUBJ02	semantic	right	-62	0.0256514	STS
SUBJ02	semantic	right	-60	0.027902	STS
SUBJ02	semantic	right	-58	0.0296035	STS
SUBJ02	semantic	right	-56	0.0332961	STS
SUBJ02	semantic	right	-54	0.0379375	STS
SUBJ02	semantic	right	-52	0.0364551	STS
SUBJ02	semantic	right	-50	0.0346934	STS
SUBJ02	semantic	right	-48	0.0355311	STS
SUBJ02	semantic	right	-46	0.0355649	STS
SUBJ02	semantic	right	-44	0.0349652	STS
SUBJ02	semantic	right	-42	0.0351076	STS
SUBJ02	semantic	right	-40	0.0363357	STS
SUBJ02	semantic	right	-38	0.0321985	STS
SUBJ02	semantic	right	-36	0.028399	STS
SUBJ02	semantic	right	-34	0.0227468	STS
SUBJ02	semantic	right	-32	0.0203452	STS
SUBJ02	semantic	right	-30	0.0174004	STS
SUBJ02	semantic	right	-28	0.0178401	STS
SUBJ02	semantic	right	-26	0.0210163	STS
SUBJ02	semantic	right	-24	0.02355	STS
SUBJ02	semantic	right	-22	0.023256	STS
SUBJ02	semantic	right	-20	0.0224127	STS
SUBJ02	semantic	right	-18	0.0207162	STS
SUBJ02	semantic	right	-16	0.0175956	STS
SUBJ02	semantic	right	-14	0.0170576	STS
SUBJ02	semantic	right	-12	0.0167103	STS
SUBJ02	semantic	right	-10	0.0207716	STS
SUBJ02	semantic	right	-8	0.0272967	STS
SUBJ02	semantic	right	-6	0.030274	STS
SUBJ02	semantic	right	-4	0.0310981	STS
SUBJ02	semantic	right	-2	0.03316	STS
SUBJ02	semantic	right	0	0.034232	STS
SUBJ02	semantic	right	2	0.0318382	STS
SUBJ02	semantic	right	4	0.025818	STS
SUBJ02	semantic	right	6	0.0227579	STS
SUBJ02	semantic	right	8	0.0214962	STS
SUBJ02	semantic	right	10	0.0184452	STS
SUBJ02	semantic	right	12	0.0189319	STS
SUBJ02	semantic	right	14	0.0208809	STS
SUBJ02	semantic	right	16	0.0232417	STS
SUBJ02	semantic	right	18	0.0224092	STS
SUBJ02	semantic	right	20	0.0239376	STS
SUBJ02	semantic	right	22	0.0242445	STS
SUBJ02	semantic	right	24	0.0228731	STS
SUBJ02	semantic	right	26	0.0219127	STS
SUBJ02	semantic	right	28	0.022736	STS
SUBJ03	semantic	right	-80	0.0291982	STS
SUBJ03	semantic	right	-78	0.0325921	STS
SUBJ03	semantic	right	-76	0.0348625	STS
SUBJ03	semantic	right	-74	0.0366977	STS
SUBJ03	semantic	right	-72	0.0412809	STS
SUBJ03	semantic	right	-70	0.0428045	STS
SUBJ03	semantic	right	-68	0.044674	STS
SUBJ03	semantic	right	-66	0.0481992	STS
SUBJ03	semantic	right	-64	0.0454609	STS
SUBJ03	semantic	right	-62	0.0438678	STS
SUBJ03	semantic	right	-60	0.0531913	STS
SUBJ03	semantic	right	-58	0.0626698	STS
SUBJ03	semantic	right	-56	0.0644779	STS
SUBJ03	semantic	right	-54	0.0703303	STS
SUBJ03	semantic	right	-52	0.0747838	STS
SUBJ03	semantic	right	-50	0.0718044	STS
SUBJ03	semantic	right	-48	0.0649288	STS
SUBJ03	semantic	right	-46	0.0608998	STS
SUBJ03	semantic	right	-44	0.0559975	STS
[truncated: 1,851 more rows]

## Sheet: Figure7D
sulcus	curvature	subject	hemis	coordinates
STS	-0.204447	SUBJ01	left	-80
STS	-0.19496	SUBJ01	left	-78
STS	-0.160295	SUBJ01	left	-76
STS	-0.0737571	SUBJ01	left	-74
STS	-0.00885712	SUBJ01	left	-72
STS	0.031743	SUBJ01	left	-70
STS	0.0645337	SUBJ01	left	-68
STS	0.0923878	SUBJ01	left	-66
STS	0.109443	SUBJ01	left	-64
STS	0.128651	SUBJ01	left	-62
STS	0.147603	SUBJ01	left	-60
STS	0.162545	SUBJ01	left	-58
STS	0.171536	SUBJ01	left	-56
STS	0.180005	SUBJ01	left	-54
STS	0.190984	SUBJ01	left	-52
STS	0.196406	SUBJ01	left	-50
STS	0.195099	SUBJ01	left	-48
STS	0.186482	SUBJ01	left	-46
STS	0.173774	SUBJ01	left	-44
STS	0.136522	SUBJ01	left	-42
STS	0.080142	SUBJ01	left	-40
STS	0.0128007	SUBJ01	left	-38
STS	-0.0441097	SUBJ01	left	-36
STS	-0.0396968	SUBJ01	left	-34
STS	-0.0107956	SUBJ01	left	-32
STS	0.0312552	SUBJ01	left	-30
STS	0.0997961	SUBJ01	left	-28
STS	0.158428	SUBJ01	left	-26
STS	0.183014	SUBJ01	left	-24
STS	0.16101	SUBJ01	left	-22
STS	0.129955	SUBJ01	left	-20
STS	0.0823642	SUBJ01	left	-18
STS	0.02548	SUBJ01	left	-16
STS	-0.0157475	SUBJ01	left	-14
STS	-0.0478689	SUBJ01	left	-12
STS	-0.0716924	SUBJ01	left	-10
STS	-0.108339	SUBJ01	left	-8
STS	-0.156348	SUBJ01	left	-6
STS	-0.186493	SUBJ01	left	-4
STS	-0.198672	SUBJ01	left	-2
STS	-0.199471	SUBJ01	left	0
STS	-0.174226	SUBJ01	left	2
STS	-0.131975	SUBJ01	left	4
STS	-0.0923384	SUBJ01	left	6
STS	-0.0594514	SUBJ01	left	8
STS	-0.0405049	SUBJ01	left	10
STS	-0.0181342	SUBJ01	left	12
STS	-0.000829743	SUBJ01	left	14
STS	0.0255543	SUBJ01	left	16
STS	0.0606711	SUBJ01	left	18
STS	0.104234	SUBJ01	left	20
STS	0.131142	SUBJ01	left	22
STS	0.141208	SUBJ01	left	24
STS	0.130868	SUBJ01	left	26
STS	0.106438	SUBJ01	left	28
STS	-0.0261512	SUBJ00	left	-80
STS	-0.0238459	SUBJ00	left	-78
STS	-0.0147295	SUBJ00	left	-76
STS	-0.00714981	SUBJ00	left	-74
STS	-0.0116482	SUBJ00	left	-72
STS	-0.00640234	SUBJ00	left	-70
STS	0.00174138	SUBJ00	left	-68
STS	0.0137836	SUBJ00	left	-66
STS	0.0275034	SUBJ00	left	-64
STS	0.0432907	SUBJ00	left	-62
STS	0.0628146	SUBJ00	left	-60
STS	0.0813276	SUBJ00	left	-58
STS	0.0940127	SUBJ00	left	-56
STS	0.104222	SUBJ00	left	-54
STS	0.105713	SUBJ00	left	-52
STS	0.088343	SUBJ00	left	-50
STS	0.0605684	SUBJ00	left	-48
STS	0.0433447	SUBJ00	left	-46
STS	0.0326872	SUBJ00	left	-44
STS	0.0329068	SUBJ00	left	-42
STS	0.0449632	SUBJ00	left	-40
STS	0.0652542	SUBJ00	left	-38
STS	0.0790703	SUBJ00	left	-36
STS	0.0822294	SUBJ00	left	-34
STS	0.0617859	SUBJ00	left	-32
STS	0.0360748	SUBJ00	left	-30
STS	0.0166487	SUBJ00	left	-28
STS	0.00289542	SUBJ00	left	-26
STS	-0.000625242	SUBJ00	left	-24
STS	0.0169299	SUBJ00	left	-22
STS	0.0392782	SUBJ00	left	-20
STS	0.0614051	SUBJ00	left	-18
STS	0.0874331	SUBJ00	left	-16
STS	0.115041	SUBJ00	left	-14
STS	0.13082	SUBJ00	left	-12
STS	0.136654	SUBJ00	left	-10
STS	0.118781	SUBJ00	left	-8
STS	0.0632264	SUBJ00	left	-6
STS	0.00818522	SUBJ00	left	-4
STS	-0.0546652	SUBJ00	left	-2
STS	-0.079876	SUBJ00	left	0
STS	-0.0599367	SUBJ00	left	2
STS	0.0034241	SUBJ00	left	4
STS	0.0599701	SUBJ00	left	6
STS	0.119554	SUBJ00	left	8
STS	0.158651	SUBJ00	left	10
STS	0.175956	SUBJ00	left	12
STS	0.174949	SUBJ00	left	14
STS	0.156577	SUBJ00	left	16
STS	0.129389	SUBJ00	left	18
STS	0.100714	SUBJ00	left	20
STS	0.0755278	SUBJ00	left	22
STS	0.0488815	SUBJ00	left	24
STS	0.0284213	SUBJ00	left	26
STS	0.00906035	SUBJ00	left	28
STS	-0.0608687	SUBJ02	left	-80
STS	0.0159049	SUBJ02	left	-78
STS	0.0685099	SUBJ02	left	-76
STS	0.0565967	SUBJ02	left	-74
STS	0.00703764	SUBJ02	left	-72
STS	-0.0336061	SUBJ02	left	-70
STS	-0.0567756	SUBJ02	left	-68
STS	-0.0646054	SUBJ02	left	-66
STS	-0.0643238	SUBJ02	left	-64
STS	-0.0729721	SUBJ02	left	-62
STS	-0.0827655	SUBJ02	left	-60
STS	-0.117284	SUBJ02	left	-58
STS	-0.141507	SUBJ02	left	-56
STS	-0.149831	SUBJ02	left	-54
STS	-0.156191	SUBJ02	left	-52
STS	-0.15872	SUBJ02	left	-50
STS	-0.15729	SUBJ02	left	-48
STS	-0.157198	SUBJ02	left	-46
STS	-0.159542	SUBJ02	left	-44
STS	-0.153903	SUBJ02	left	-42
STS	-0.145299	SUBJ02	left	-40
STS	-0.12165	SUBJ02	left	-38
STS	-0.08907	SUBJ02	left	-36
STS	-0.0354596	SUBJ02	left	-34
STS	0.0328881	SUBJ02	left	-32
STS	0.111684	SUBJ02	left	-30
STS	0.169339	SUBJ02	left	-28
STS	0.195553	SUBJ02	left	-26
STS	0.196962	SUBJ02	left	-24
STS	0.176974	SUBJ02	left	-22
STS	0.134676	SUBJ02	left	-20
STS	0.0768937	SUBJ02	left	-18
STS	0.034792	SUBJ02	left	-16
STS	0.00503533	SUBJ02	left	-14
STS	-0.0210645	SUBJ02	left	-12
STS	-0.0452137	SUBJ02	left	-10
STS	-0.0767456	SUBJ02	left	-8
STS	-0.119891	SUBJ02	left	-6
STS	-0.157839	SUBJ02	left	-4
STS	-0.19465	SUBJ02	left	-2
STS	-0.203596	SUBJ02	left	0
STS	-0.193609	SUBJ02	left	2
STS	-0.165562	SUBJ02	left	4
STS	-0.1279	SUBJ02	left	6
STS	-0.0716541	SUBJ02	left	8
STS	-0.0302721	SUBJ02	left	10
STS	-9.07826e-05	SUBJ02	left	12
STS	0.0255471	SUBJ02	left	14
STS	0.0518906	SUBJ02	left	16
STS	0.0899532	SUBJ02	left	18
STS	0.136058	SUBJ02	left	20
STS	0.174528	SUBJ02	left	22
STS	0.198922	SUBJ02	left	24
STS	0.200355	SUBJ02	left	26
STS	0.175494	SUBJ02	left	28
STS	0.159296	SUBJ03	left	-80
STS	0.161814	SUBJ03	left	-78
STS	0.150159	SUBJ03	left	-76
STS	0.0727994	SUBJ03	left	-74
STS	-0.0406564	SUBJ03	left	-72
STS	-0.111323	SUBJ03	left	-70
STS	-0.1454	SUBJ03	left	-68
STS	-0.101284	SUBJ03	left	-66
STS	-0.00101769	SUBJ03	left	-64
STS	0.0359142	SUBJ03	left	-62
STS	0.0800872	SUBJ03	left	-60
STS	0.125264	SUBJ03	left	-58
STS	0.156534	SUBJ03	left	-56
STS	0.152901	SUBJ03	left	-54
STS	0.198606	SUBJ03	left	-52
STS	0.269945	SUBJ03	left	-50
STS	0.291948	SUBJ03	left	-48
STS	0.293404	SUBJ03	left	-46
STS	0.245307	SUBJ03	left	-44
STS	0.176036	SUBJ03	left	-42
STS	0.145282	SUBJ03	left	-40
STS	0.0913452	SUBJ03	left	-38
STS	0.0238757	SUBJ03	left	-36
STS	-0.0303055	SUBJ03	left	-34
STS	-0.0607022	SUBJ03	left	-32
STS	-0.0953136	SUBJ03	left	-30
STS	-0.0984393	SUBJ03	left	-28
STS	-0.0712839	SUBJ03	left	-26
STS	-0.0300935	SUBJ03	left	-24
STS	0.0332843	SUBJ03	left	-22
STS	0.146671	SUBJ03	left	-20
STS	0.243329	SUBJ03	left	-18
STS	0.260575	SUBJ03	left	-16
STS	0.231387	SUBJ03	left	-14
STS	0.154914	SUBJ03	left	-12
STS	0.0357322	SUBJ03	left	-10
STS	-0.0491482	SUBJ03	left	-8
STS	-0.0953777	SUBJ03	left	-6
STS	-0.109291	SUBJ03	left	-4
STS	-0.0908285	SUBJ03	left	-2
STS	-0.0641926	SUBJ03	left	0
STS	-0.0132256	SUBJ03	left	2
STS	0.0626847	SUBJ03	left	4
STS	0.112614	SUBJ03	left	6
STS	0.16566	SUBJ03	left	8
STS	0.180647	SUBJ03	left	10
STS	0.201944	SUBJ03	left	12
STS	0.216178	SUBJ03	left	14
STS	0.235834	SUBJ03	left	16
STS	0.222448	SUBJ03	left	18
STS	0.215926	SUBJ03	left	20
STS	0.211225	SUBJ03	left	22
STS	0.18786	SUBJ03	left	24
STS	0.184382	SUBJ03	left	26
STS	0.178548	SUBJ03	left	28
STS	0.0767455	SUBJ04	left	-80
STS	0.107754	SUBJ04	left	-78
STS	0.120558	SUBJ04	left	-76
STS	0.101138	SUBJ04	left	-74
STS	0.0491006	SUBJ04	left	-72
STS	-0.0547109	SUBJ04	left	-70
STS	-0.163204	SUBJ04	left	-68
STS	-0.198348	SUBJ04	left	-66
STS	-0.203223	SUBJ04	left	-64
STS	-0.193582	SUBJ04	left	-62
STS	-0.161935	SUBJ04	left	-60
STS	-0.106582	SUBJ04	left	-58
STS	-0.0929055	SUBJ04	left	-56
STS	-0.0818977	SUBJ04	left	-54
STS	-0.00642173	SUBJ04	left	-52
STS	0.0646484	SUBJ04	left	-50
STS	0.118032	SUBJ04	left	-48
STS	0.124853	SUBJ04	left	-46
STS	0.10117	SUBJ04	left	-44
STS	0.00769148	SUBJ04	left	-42
STS	-0.127694	SUBJ04	left	-40
STS	-0.180204	SUBJ04	left	-38
STS	-0.187691	SUBJ04	left	-36
STS	-0.180166	SUBJ04	left	-34
STS	-0.165018	SUBJ04	left	-32
STS	-0.123501	SUBJ04	left	-30
STS	-0.0556274	SUBJ04	left	-28
STS	0.0412171	SUBJ04	left	-26
STS	0.123243	SUBJ04	left	-24
STS	0.170347	SUBJ04	left	-22
STS	0.18591	SUBJ04	left	-20
STS	0.166981	SUBJ04	left	-18
STS	0.117085	SUBJ04	left	-16
STS	0.0414028	SUBJ04	left	-14
STS	-0.0166051	SUBJ04	left	-12
STS	-0.0600593	SUBJ04	left	-10
STS	-0.104508	SUBJ04	left	-8
STS	-0.14571	SUBJ04	left	-6
STS	-0.181538	SUBJ04	left	-4
STS	-0.202145	SUBJ04	left	-2
STS	-0.199069	SUBJ04	left	0
STS	-0.184355	SUBJ04	left	2
STS	-0.136281	SUBJ04	left	4
STS	-0.0875105	SUBJ04	left	6
STS	-0.0138533	SUBJ04	left	8
STS	0.0202255	SUBJ04	left	10
STS	0.0335337	SUBJ04	left	12
STS	0.0238227	SUBJ04	left	14
STS	0.0316356	SUBJ04	left	16
STS	0.03884	SUBJ04	left	18
STS	0.0612353	SUBJ04	left	20
STS	0.102824	SUBJ04	left	22
STS	0.149533	SUBJ04	left	24
STS	0.187819	SUBJ04	left	26
STS	0.203509	SUBJ04	left	28
STS	0.100758	SUBJ06	left	-80
STS	0.161078	SUBJ06	left	-78
STS	0.134151	SUBJ06	left	-76
STS	0.074281	SUBJ06	left	-74
STS	0.0535647	SUBJ06	left	-72
STS	0.0437428	SUBJ06	left	-70
STS	0.0127077	SUBJ06	left	-68
STS	0.217815	SUBJ06	left	-66
STS	0.298887	SUBJ06	left	-64
STS	0.347308	SUBJ06	left	-62
STS	0.306975	SUBJ06	left	-60
STS	0.279978	SUBJ06	left	-58
STS	0.188688	SUBJ06	left	-56
STS	0.24381	SUBJ06	left	-54
STS	0.226517	SUBJ06	left	-52
STS	0.1486	SUBJ06	left	-50
STS	0.000709321	SUBJ06	left	-48
STS	-0.0351797	SUBJ06	left	-46
STS	-0.0766059	SUBJ06	left	-44
STS	-0.0341324	SUBJ06	left	-42
STS	0.0459544	SUBJ06	left	-40
STS	0.187743	SUBJ06	left	-38
STS	0.236031	SUBJ06	left	-36
STS	0.230536	SUBJ06	left	-34
STS	0.171395	SUBJ06	left	-32
STS	0.114755	SUBJ06	left	-30
STS	0.0830066	SUBJ06	left	-28
STS	0.0881762	SUBJ06	left	-26
STS	0.110316	SUBJ06	left	-24
STS	0.173931	SUBJ06	left	-22
STS	0.19732	SUBJ06	left	-20
STS	0.164599	SUBJ06	left	-18
STS	0.10153	SUBJ06	left	-16
STS	0.0357878	SUBJ06	left	-14
STS	-0.0150893	SUBJ06	left	-12
STS	-0.040167	SUBJ06	left	-10
STS	-0.048919	SUBJ06	left	-8
STS	-0.0609668	SUBJ06	left	-6
STS	-0.081854	SUBJ06	left	-4
STS	-0.101354	SUBJ06	left	-2
STS	-0.0958792	SUBJ06	left	0
STS	-0.0856612	SUBJ06	left	2
STS	-0.0640527	SUBJ06	left	4
STS	-0.027869	SUBJ06	left	6
STS	0.0218774	SUBJ06	left	8
STS	0.0340284	SUBJ06	left	10
STS	0.0406914	SUBJ06	left	12
STS	0.0414266	SUBJ06	left	14
STS	0.0564561	SUBJ06	left	16
STS	0.0792727	SUBJ06	left	18
STS	0.115885	SUBJ06	left	20
STS	0.169641	SUBJ06	left	22
STS	0.214913	SUBJ06	left	24
STS	0.235652	SUBJ06	left	26
STS	0.226583	SUBJ06	left	28
STS	0.133491	SUBJ07	left	-80
STS	-0.145848	SUBJ07	left	-78
STS	-0.150968	SUBJ07	left	-76
STS	-0.16295	SUBJ07	left	-74
STS	-0.100853	SUBJ07	left	-72
STS	-0.117748	SUBJ07	left	-70
STS	-0.0739241	SUBJ07	left	-68
STS	0.00582799	SUBJ07	left	-66
STS	0.0677068	SUBJ07	left	-64
STS	0.110981	SUBJ07	left	-62
STS	0.254615	SUBJ07	left	-60
STS	0.258977	SUBJ07	left	-58
STS	0.25992	SUBJ07	left	-56
STS	0.301178	SUBJ07	left	-54
STS	0.309175	SUBJ07	left	-52
STS	0.310348	SUBJ07	left	-50
STS	0.318331	SUBJ07	left	-48
STS	0.337976	SUBJ07	left	-46
STS	0.326949	SUBJ07	left	-44
STS	0.296324	SUBJ07	left	-42
STS	0.261487	SUBJ07	left	-40
STS	0.185428	SUBJ07	left	-38
STS	0.0947291	SUBJ07	left	-36
STS	0.0218291	SUBJ07	left	-34
STS	-0.0264596	SUBJ07	left	-32
STS	-0.0573496	SUBJ07	left	-30
STS	-0.126631	SUBJ07	left	-28
STS	-0.150313	SUBJ07	left	-26
STS	-0.142413	SUBJ07	left	-24
STS	-0.118854	SUBJ07	left	-22
STS	-0.0750135	SUBJ07	left	-20
STS	0.0287837	SUBJ07	left	-18
STS	0.154553	SUBJ07	left	-16
STS	0.173234	SUBJ07	left	-14
STS	0.161351	SUBJ07	left	-12
STS	0.1621	SUBJ07	left	-10
STS	0.135337	SUBJ07	left	-8
STS	0.0949026	SUBJ07	left	-6
STS	0.0890301	SUBJ07	left	-4
STS	-0.00279302	SUBJ07	left	-2
STS	-0.0753695	SUBJ07	left	0
STS	-0.0782648	SUBJ07	left	2
STS	-0.0586392	SUBJ07	left	4
STS	-0.0276957	SUBJ07	left	6
STS	0.043335	SUBJ07	left	8
STS	0.0876773	SUBJ07	left	10
STS	0.0804608	SUBJ07	left	12
STS	0.0476216	SUBJ07	left	14
STS	0.0268492	SUBJ07	left	16
STS	0.0262268	SUBJ07	left	18
STS	0.0468314	SUBJ07	left	20
STS	0.0692877	SUBJ07	left	22
STS	0.0910195	SUBJ07	left	24
STS	0.0971372	SUBJ07	left	26
STS	0.0919234	SUBJ07	left	28
STS	0.107683	SUBJ08	left	-80
STS	0.0919412	SUBJ08	left	-78
STS	0.0244881	SUBJ08	left	-76
STS	-0.0211471	SUBJ08	left	-74
STS	-0.0827435	SUBJ08	left	-72
STS	-0.13192	SUBJ08	left	-70
STS	-0.133262	SUBJ08	left	-68
STS	-0.126222	SUBJ08	left	-66
STS	-0.108619	SUBJ08	left	-64
STS	-0.0555792	SUBJ08	left	-62
STS	0.0601133	SUBJ08	left	-60
STS	0.13349	SUBJ08	left	-58
STS	0.185376	SUBJ08	left	-56
STS	0.163999	SUBJ08	left	-54
STS	0.153852	SUBJ08	left	-52
STS	0.131465	SUBJ08	left	-50
STS	0.121179	SUBJ08	left	-48
STS	0.129706	SUBJ08	left	-46
STS	0.236696	SUBJ08	left	-44
STS	0.270947	SUBJ08	left	-42
STS	0.260196	SUBJ08	left	-40
STS	0.216289	SUBJ08	left	-38
STS	0.143963	SUBJ08	left	-36
STS	0.03837	SUBJ08	left	-34
STS	-0.0120714	SUBJ08	left	-32
STS	-0.0381119	SUBJ08	left	-30
STS	-0.0426631	SUBJ08	left	-28
STS	-0.0180877	SUBJ08	left	-26
STS	0.0105879	SUBJ08	left	-24
STS	0.0309598	SUBJ08	left	-22
STS	0.0607776	SUBJ08	left	-20
STS	0.0505895	SUBJ08	left	-18
STS	-0.00965482	SUBJ08	left	-16
STS	-0.0545494	SUBJ08	left	-14
STS	-0.0524932	SUBJ08	left	-12
STS	-0.0481067	SUBJ08	left	-10
STS	-0.044713	SUBJ08	left	-8
STS	-0.0450033	SUBJ08	left	-6
STS	-0.0549372	SUBJ08	left	-4
STS	-0.102245	SUBJ08	left	-2
STS	-0.117915	SUBJ08	left	0
STS	-0.115974	SUBJ08	left	2
STS	-0.106457	SUBJ08	left	4
STS	-0.0879179	SUBJ08	left	6
STS	-0.0554402	SUBJ08	left	8
STS	-0.0503019	SUBJ08	left	10
STS	-0.0637902	SUBJ08	left	12
STS	-0.0792674	SUBJ08	left	14
STS	-0.0865408	SUBJ08	left	16
STS	-0.0871379	SUBJ08	left	18
STS	-0.0620186	SUBJ08	left	20
STS	-0.00251041	SUBJ08	left	22
STS	0.0617353	SUBJ08	left	24
STS	0.129641	SUBJ08	left	26
STS	0.18492	SUBJ08	left	28
STS	0.0211289	SUBJ09	left	-80
STS	-0.0704244	SUBJ09	left	-78
STS	-0.104532	SUBJ09	left	-76
STS	-0.114598	SUBJ09	left	-74
STS	-0.116959	SUBJ09	left	-72
STS	-0.0935482	SUBJ09	left	-70
STS	-0.0160725	SUBJ09	left	-68
STS	0.0147494	SUBJ09	left	-66
STS	0.0209705	SUBJ09	left	-64
STS	0.0238801	SUBJ09	left	-62
STS	0.0798739	SUBJ09	left	-60
STS	0.141107	SUBJ09	left	-58
STS	0.189495	SUBJ09	left	-56
STS	0.227856	SUBJ09	left	-54
STS	0.251555	SUBJ09	left	-52
STS	0.243458	SUBJ09	left	-50
STS	0.186077	SUBJ09	left	-48
STS	0.14808	SUBJ09	left	-46
STS	0.123056	SUBJ09	left	-44
STS	0.108537	SUBJ09	left	-42
STS	0.0426593	SUBJ09	left	-40
STS	-0.0744656	SUBJ09	left	-38
STS	-0.0669615	SUBJ09	left	-36
STS	-0.0498922	SUBJ09	left	-34
STS	-0.00900279	SUBJ09	left	-32
STS	0.0874561	SUBJ09	left	-30
STS	0.256969	SUBJ09	left	-28
STS	0.285952	SUBJ09	left	-26
STS	0.261234	SUBJ09	left	-24
STS	0.186943	SUBJ09	left	-22
STS	0.0788975	SUBJ09	left	-20
STS	0.0101161	SUBJ09	left	-18
STS	-0.0165343	SUBJ09	left	-16
STS	-0.0213314	SUBJ09	left	-14
STS	-0.00125467	SUBJ09	left	-12
STS	0.0449436	SUBJ09	left	-10
STS	0.0542386	SUBJ09	left	-8
STS	-0.0701346	SUBJ09	left	-6
STS	-0.0863406	SUBJ09	left	-4
STS	-0.081592	SUBJ09	left	-2
STS	-0.0744642	SUBJ09	left	0
STS	-0.0610735	SUBJ09	left	2
STS	-0.0198168	SUBJ09	left	4
STS	-0.000150348	SUBJ09	left	6
STS	0.0248071	SUBJ09	left	8
STS	0.0402662	SUBJ09	left	10
STS	0.0521813	SUBJ09	left	12
STS	0.0443344	SUBJ09	left	14
STS	0.0430391	SUBJ09	left	16
STS	0.0326872	SUBJ09	left	18
STS	0.0356645	SUBJ09	left	20
STS	0.075961	SUBJ09	left	22
STS	0.158583	SUBJ09	left	24
STS	0.206515	SUBJ09	left	26
STS	0.231246	SUBJ09	left	28
STS	0.304992	SUBJ05	left	-80
STS	0.333972	SUBJ05	left	-78
STS	0.32449	SUBJ05	left	-76
STS	0.331255	SUBJ05	left	-74
STS	0.201887	SUBJ05	left	-72
STS	-0.0196718	SUBJ05	left	-70
STS	-0.0476308	SUBJ05	left	-68
STS	-0.0573398	SUBJ05	left	-66
STS	0.0524648	SUBJ05	left	-64
STS	0.127884	SUBJ05	left	-62
STS	0.1862	SUBJ05	left	-60
STS	0.220397	SUBJ05	left	-58
STS	0.215661	SUBJ05	left	-56
STS	0.161018	SUBJ05	left	-54
STS	0.119421	SUBJ05	left	-52
STS	0.0492162	SUBJ05	left	-50
STS	-0.0634463	SUBJ05	left	-48
STS	-0.117396	SUBJ05	left	-46
STS	-0.128657	SUBJ05	left	-44
STS	-0.106122	SUBJ05	left	-42
STS	-0.0963482	SUBJ05	left	-40
STS	-0.0752417	SUBJ05	left	-38
STS	-0.0345767	SUBJ05	left	-36
STS	-0.0140397	SUBJ05	left	-34
STS	-0.0260175	SUBJ05	left	-32
STS	0.0178497	SUBJ05	left	-30
STS	0.13187	SUBJ05	left	-28
STS	0.203054	SUBJ05	left	-26
STS	0.252218	SUBJ05	left	-24
STS	0.258641	SUBJ05	left	-22
STS	0.194444	SUBJ05	left	-20
STS	0.043963	SUBJ05	left	-18
STS	-0.0272699	SUBJ05	left	-16
STS	-0.0377378	SUBJ05	left	-14
STS	-0.0237666	SUBJ05	left	-12
STS	-0.011095	SUBJ05	left	-10
STS	-0.0218421	SUBJ05	left	-8
STS	-0.0903703	SUBJ05	left	-6
STS	-0.111002	SUBJ05	left	-4
STS	-0.125422	SUBJ05	left	-2
STS	-0.122209	SUBJ05	left	0
STS	-0.115162	SUBJ05	left	2
STS	-0.071008	SUBJ05	left	4
STS	-0.0504604	SUBJ05	left	6
STS	-0.00921641	SUBJ05	left	8
STS	0.0348022	SUBJ05	left	10
STS	0.0799612	SUBJ05	left	12
STS	0.102649	SUBJ05	left	14
STS	0.107249	SUBJ05	left	16
STS	0.0992543	SUBJ05	left	18
STS	0.0874943	SUBJ05	left	20
STS	0.0923101	SUBJ05	left	22
STS	0.118554	SUBJ05	left	24
STS	0.143802	SUBJ05	left	26
STS	0.158498	SUBJ05	left	28
STS	0.0724916	SUBJ10	left	-80
STS	0.0192043	SUBJ10	left	-78
STS	-0.0124017	SUBJ10	left	-76
STS	-0.0150241	SUBJ10	left	-74
STS	0.0118563	SUBJ10	left	-72
STS	0.0544703	SUBJ10	left	-70
STS	0.0224649	SUBJ10	left	-68
STS	0.0127287	SUBJ10	left	-66
STS	-0.0127864	SUBJ10	left	-64
STS	-0.0394196	SUBJ10	left	-62
STS	0.00537907	SUBJ10	left	-60
STS	0.163898	SUBJ10	left	-58
STS	0.257796	SUBJ10	left	-56
STS	0.318115	SUBJ10	left	-54
STS	0.342851	SUBJ10	left	-52
STS	0.318573	SUBJ10	left	-50
STS	0.259129	SUBJ10	left	-48
STS	0.14679	SUBJ10	left	-46
STS	-0.0244042	SUBJ10	left	-44
STS	-0.0732886	SUBJ10	left	-42
STS	-0.0888944	SUBJ10	left	-40
STS	-0.0986032	SUBJ10	left	-38
STS	-0.0937938	SUBJ10	left	-36
STS	-0.0536676	SUBJ10	left	-34
STS	-0.027478	SUBJ10	left	-32
STS	-0.0280222	SUBJ10	left	-30
STS	-0.0197892	SUBJ10	left	-28
STS	0.00563243	SUBJ10	left	-26
STS	0.0714545	SUBJ10	left	-24
STS	0.138988	SUBJ10	left	-22
STS	0.222125	SUBJ10	left	-20
STS	0.265282	SUBJ10	left	-18
STS	0.272612	SUBJ10	left	-16
STS	0.289553	SUBJ10	left	-14
STS	0.301603	SUBJ10	left	-12
STS	0.281667	SUBJ10	left	-10
STS	0.23841	SUBJ10	left	-8
STS		SUBJ10	left	-6
STS	0.153077	SUBJ10	left	-4
STS	0.153077	SUBJ10	left	-2
STS	0.153077	SUBJ10	left	0
STS	0.153077	SUBJ10	left	2
STS	0.153077	SUBJ10	left	4
STS		SUBJ10	left	6
STS	0.0773501	SUBJ10	left	8
STS	0.0664748	SUBJ10	left	10
STS	0.0441542	SUBJ10	left	12
STS	0.00277106	SUBJ10	left	14
STS	-0.0693948	SUBJ10	left	16
STS	-0.116196	SUBJ10	left	18
STS	-0.104794	SUBJ10	left	20
STS	-0.0788417	SUBJ10	left	22
STS	0.00217062	SUBJ10	left	24
STS	0.126303	SUBJ10	left	26
STS	0.198497	SUBJ10	left	28
STS	-0.159392	SUBJ01	right	-80
STS	-0.175317	SUBJ01	right	-78
STS	-0.177603	SUBJ01	right	-76
STS	-0.156353	SUBJ01	right	-74
STS	-0.0977249	SUBJ01	right	-72
STS	-0.0198678	SUBJ01	right	-70
STS	0.0344997	SUBJ01	right	-68
STS	0.0911615	SUBJ01	right	-66
STS	0.100228	SUBJ01	right	-64
STS	0.0685784	SUBJ01	right	-62
STS	0.0387009	SUBJ01	right	-60
STS	0.0325545	SUBJ01	right	-58
STS	0.0593376	SUBJ01	right	-56
STS	0.0877419	SUBJ01	right	-54
STS	0.126233	SUBJ01	right	-52
STS	0.150962	SUBJ01	right	-50
STS	0.157965	SUBJ01	right	-48
STS	0.143189	SUBJ01	right	-46
STS	0.129093	SUBJ01	right	-44
STS	0.11933	SUBJ01	right	-42
STS	0.121332	SUBJ01	right	-40
STS	0.121478	SUBJ01	right	-38
STS	0.0991574	SUBJ01	right	-36
STS	0.0590318	SUBJ01	right	-34
STS	0.0303202	SUBJ01	right	-32
STS	-0.00146274	SUBJ01	right	-30
STS	0.00617164	SUBJ01	right	-28
STS	0.0596211	SUBJ01	right	-26
STS	0.139762	SUBJ01	right	-24
STS	0.182044	SUBJ01	right	-22
STS	0.197473	SUBJ01	right	-20
STS	0.197055	SUBJ01	right	-18
STS	0.184281	SUBJ01	right	-16
STS	0.153284	SUBJ01	right	-14
STS	0.117078	SUBJ01	right	-12
STS	0.0687088	SUBJ01	right	-10
STS	-0.000691308	SUBJ01	right	-8
STS	-0.0746973	SUBJ01	right	-6
STS	-0.116755	SUBJ01	right	-4
STS	-0.144252	SUBJ01	right	-2
STS	-0.145974	SUBJ01	right	0
STS	-0.130926	SUBJ01	right	2
STS	-0.0961581	SUBJ01	right	4
STS	-0.0669816	SUBJ01	right	6
STS	-0.0261176	SUBJ01	right	8
STS	0.0146431	SUBJ01	right	10
STS	0.0538149	SUBJ01	right	12
STS	0.0948178	SUBJ01	right	14
STS	0.141063	SUBJ01	right	16
STS	0.154232	SUBJ01	right	18
STS	0.132575	SUBJ01	right	20
STS	0.108468	SUBJ01	right	22
STS	0.0777565	SUBJ01	right	24
STS	0.0563909	SUBJ01	right	26
STS	0.0517744	SUBJ01	right	28
STS	-0.0106368	SUBJ00	right	-80
STS	-0.10278	SUBJ00	right	-78
STS	-0.147608	SUBJ00	right	-76
STS	-0.163635	SUBJ00	right	-74
STS	-0.166004	SUBJ00	right	-72
STS	-0.145912	SUBJ00	right	-70
STS	-0.104432	SUBJ00	right	-68
STS	-0.0644858	SUBJ00	right	-66
STS	-0.0400278	SUBJ00	right	-64
STS	-0.0240211	SUBJ00	right	-62
STS	-0.015136	SUBJ00	right	-60
STS	-0.00672229	SUBJ00	right	-58
STS	0.0105874	SUBJ00	right	-56
STS	0.0567501	SUBJ00	right	-54
STS	0.0837905	SUBJ00	right	-52
STS	0.116694	SUBJ00	right	-50
STS	0.0538399	SUBJ00	right	-48
STS	-0.107657	SUBJ00	right	-46
STS	-0.165988	SUBJ00	right	-44
STS	-0.18485	SUBJ00	right	-42
STS	-0.20358	SUBJ00	right	-40
STS	-0.198892	SUBJ00	right	-38
STS	-0.164595	SUBJ00	right	-36
STS	-0.123298	SUBJ00	right	-34
STS	-0.0816027	SUBJ00	right	-32
STS	-0.0369229	SUBJ00	right	-30
STS	0.02249	SUBJ00	right	-28
STS	0.0869151	SUBJ00	right	-26
STS	0.151098	SUBJ00	right	-24
STS	0.190818	SUBJ00	right	-22
STS	0.211717	SUBJ00	right	-20
STS	0.214719	SUBJ00	right	-18
STS	0.193701	SUBJ00	right	-16
STS	0.142309	SUBJ00	right	-14
STS	0.052762	SUBJ00	right	-12
STS	-0.0133143	SUBJ00	right	-10
STS	-0.07563	SUBJ00	right	-8
STS	-0.147845	SUBJ00	right	-6
STS	-0.176712	SUBJ00	right	-4
STS	-0.191144	SUBJ00	right	-2
STS	-0.183845	SUBJ00	right	0
STS	-0.164397	SUBJ00	right	2
STS	-0.114748	SUBJ00	right	4
STS	-0.0820309	SUBJ00	right	6
STS	-0.0525773	SUBJ00	right	8
STS	-0.0339805	SUBJ00	right	10
STS	-0.00632644	SUBJ00	right	12
STS	0.01253	SUBJ00	right	14
STS	0.0373472	SUBJ00	right	16
STS	0.0686738	SUBJ00	right	18
STS	0.108315	SUBJ00	right	20
STS	0.141451	SUBJ00	right	22
STS	0.167815	SUBJ00	right	24
STS	0.18355	SUBJ00	right	26
STS	0.184484	SUBJ00	right	28
STS	-0.155557	SUBJ02	right	-80
STS	-0.12311	SUBJ02	right	-78
STS	-0.0816161	SUBJ02	right	-76
STS	-0.0434554	SUBJ02	right	-74
STS	-0.0031916	SUBJ02	right	-72
STS	0.0371188	SUBJ02	right	-70
STS	0.081042	SUBJ02	right	-68
STS	0.120437	SUBJ02	right	-66
STS	0.145455	SUBJ02	right	-64
STS	0.142977	SUBJ02	right	-62
STS	0.0946359	SUBJ02	right	-60
STS	-0.00286725	SUBJ02	right	-58
STS	-0.0552406	SUBJ02	right	-56
STS	-0.0819977	SUBJ02	right	-54
STS	-0.0948518	SUBJ02	right	-52
STS	-0.0904593	SUBJ02	right	-50
STS	-0.0723267	SUBJ02	right	-48
STS	-0.0635196	SUBJ02	right	-46
STS	-0.0571372	SUBJ02	right	-44
STS	-0.0531271	SUBJ02	right	-42
STS	-0.0522503	SUBJ02	right	-40
STS	-0.0477389	SUBJ02	right	-38
STS	-0.0352907	SUBJ02	right	-36
STS	-0.0258759	SUBJ02	right	-34
STS	-0.00430489	SUBJ02	right	-32
STS	0.0296963	SUBJ02	right	-30
STS	0.0755547	SUBJ02	right	-28
STS	0.116634	SUBJ02	right	-26
STS	0.139708	SUBJ02	right	-24
STS	0.144936	SUBJ02	right	-22
STS	0.126677	SUBJ02	right	-20
STS	0.100603	SUBJ02	right	-18
STS	0.067403	SUBJ02	right	-16
STS	0.0470431	SUBJ02	right	-14
STS	0.0304865	SUBJ02	right	-12
STS	-0.00721401	SUBJ02	right	-10
STS	-0.0638723	SUBJ02	right	-8
STS	-0.124323	SUBJ02	right	-6
STS	-0.162031	SUBJ02	right	-4
STS	-0.187019	SUBJ02	right	-2
STS	-0.192389	SUBJ02	right	0
STS	-0.174414	SUBJ02	right	2
STS	-0.145723	SUBJ02	right	4
STS	-0.11865	SUBJ02	right	6
STS	-0.084556	SUBJ02	right	8
STS	-0.0567193	SUBJ02	right	10
STS	-0.0344104	SUBJ02	right	12
STS	-0.00546566	SUBJ02	right	14
STS	0.0278681	SUBJ02	right	16
STS	0.0800536	SUBJ02	right	18
STS	0.143525	SUBJ02	right	20
STS	0.183228	SUBJ02	right	22
STS	0.204575	SUBJ02	right	24
STS	0.200015	SUBJ02	right	26
STS	0.181154	SUBJ02	right	28
STS	-0.014176	SUBJ03	right	-80
STS	-0.0286545	SUBJ03	right	-78
STS	-0.0502577	SUBJ03	right	-76
STS	-0.0516645	SUBJ03	right	-74
STS	-0.064182	SUBJ03	right	-72
STS	-0.0686536	SUBJ03	right	-70
STS	-0.0865516	SUBJ03	right	-68
STS	-0.0860973	SUBJ03	right	-66
STS	-0.0658078	SUBJ03	right	-64
STS	-0.0133942	SUBJ03	right	-62
STS	0.0502333	SUBJ03	right	-60
STS	0.0863236	SUBJ03	right	-58
STS	0.0782727	SUBJ03	right	-56
STS	0.0100787	SUBJ03	right	-54
STS	-0.0515816	SUBJ03	right	-52
STS	-0.108417	SUBJ03	right	-50
STS	-0.13279	SUBJ03	right	-48
STS	-0.134113	SUBJ03	right	-46
STS	-0.125583	SUBJ03	right	-44
STS	-0.0909048	SUBJ03	right	-42
STS	-0.0620584	SUBJ03	right	-40
STS	-0.0329106	SUBJ03	right	-38
STS	-0.00179768	SUBJ03	right	-36
STS	0.0468237	SUBJ03	right	-34
STS	0.0926362	SUBJ03	right	-32
STS	0.16142	SUBJ03	right	-30
STS	0.219225	SUBJ03	right	-28
STS	0.259272	SUBJ03	right	-26
STS	0.265283	SUBJ03	right	-24
STS	0.218888	SUBJ03	right	-22
STS	0.155209	SUBJ03	right	-20
STS	0.10441	SUBJ03	right	-18
STS	0.0593609	SUBJ03	right	-16
STS	0.0303868	SUBJ03	right	-14
STS	-3.32326e-05	SUBJ03	right	-12
STS	-0.0343058	SUBJ03	right	-10
STS	-0.0673346	SUBJ03	right	-8
STS	-0.0865051	SUBJ03	right	-6
STS	-0.099978	SUBJ03	right	-4
STS	-0.107738	SUBJ03	right	-2
STS	-0.0827855	SUBJ03	right	0
STS	-0.0560639	SUBJ03	right	2
STS	-0.0344001	SUBJ03	right	4
STS	-0.0116776	SUBJ03	right	6
STS	0.0192612	SUBJ03	right	8
STS	0.000980582	SUBJ03	right	10
STS	-0.0073197	SUBJ03	right	12
STS	-0.00042419	SUBJ03	right	14
STS	0.0287323	SUBJ03	right	16
STS	0.0977523	SUBJ03	right	18
STS	0.194167	SUBJ03	right	20
STS	0.234161	SUBJ03	right	22
STS	0.24267	SUBJ03	right	24
STS	0.239397	SUBJ03	right	26
STS	0.201388	SUBJ03	right	28
STS	0.0971098	SUBJ04	right	-80
STS	0.0817484	SUBJ04	right	-78
STS	0.0622775	SUBJ04	right	-76
STS	0.0404588	SUBJ04	right	-74
STS	-0.0268124	SUBJ04	right	-72
STS	-0.113566	SUBJ04	right	-70
STS	-0.175965	SUBJ04	right	-68
STS	-0.195782	SUBJ04	right	-66
STS	-0.190687	SUBJ04	right	-64
STS	-0.180187	SUBJ04	right	-62
STS	-0.139058	SUBJ04	right	-60
STS	-0.0353061	SUBJ04	right	-58
STS	0.0572289	SUBJ04	right	-56
STS	0.129374	SUBJ04	right	-54
STS	0.146505	SUBJ04	right	-52
STS	0.112835	SUBJ04	right	-50
STS	0.0554653	SUBJ04	right	-48
STS	-0.0206292	SUBJ04	right	-46
STS	-0.0920912	SUBJ04	right	-44
STS	-0.136681	SUBJ04	right	-42
STS	-0.160013	SUBJ04	right	-40
STS	-0.164054	SUBJ04	right	-38
STS	-0.14532	SUBJ04	right	-36
STS	-0.064302	SUBJ04	right	-34
STS	0.0516475	SUBJ04	right	-32
STS	0.0777504	SUBJ04	right	-30
STS	0.00244087	SUBJ04	right	-28
STS	-0.0717735	SUBJ04	right	-26
STS	-0.139486	SUBJ04	right	-24
STS	-0.173279	SUBJ04	right	-22
STS	-0.196306	SUBJ04	right	-20
STS	-0.176113	SUBJ04	right	-18
STS	-0.112232	SUBJ04	right	-16
STS	-0.0238182	SUBJ04	right	-14
STS	0.0577572	SUBJ04	right	-12
STS	0.127432	SUBJ04	right	-10
STS	0.108914	SUBJ04	right	-8
STS	0.0461304	SUBJ04	right	-6
STS	-0.000432512	SUBJ04	right	-4
STS	-0.0560472	SUBJ04	right	-2
STS	-0.102107	SUBJ04	right	0
STS	-0.142919	SUBJ04	right	2
STS	-0.139582	SUBJ04	right	4
STS	-0.0909404	SUBJ04	right	6
STS	0.0102064	SUBJ04	right	8
STS	0.102551	SUBJ04	right	10
STS	0.148852	SUBJ04	right	12
STS	0.161573	SUBJ04	right	14
STS	0.142463	SUBJ04	right	16
STS	0.0952001	SUBJ04	right	18
STS	0.0476592	SUBJ04	right	20
STS	0.0132906	SUBJ04	right	22
STS	-0.0022957	SUBJ04	right	24
STS	-0.0191817	SUBJ04	right	26
STS	-0.0203496	SUBJ04	right	28
STS	0.0419771	SUBJ06	right	-80
STS	0.0604711	SUBJ06	right	-78
STS	0.0791095	SUBJ06	right	-76
STS	0.0860042	SUBJ06	right	-74
STS	0.0817816	SUBJ06	right	-72
STS	0.080656	SUBJ06	right	-70
STS	0.0627827	SUBJ06	right	-68
STS	0.0509317	SUBJ06	right	-66
STS	0.0404714	SUBJ06	right	-64
STS	0.0865428	SUBJ06	right	-62
STS	0.0929354	SUBJ06	right	-60
STS	0.0901825	SUBJ06	right	-58
STS	0.0761779	SUBJ06	right	-56
STS	0.078102	SUBJ06	right	-54
STS	0.0423986	SUBJ06	right	-52
STS	0.0341572	SUBJ06	right	-50
STS	0.0744744	SUBJ06	right	-48
STS	0.123911	SUBJ06	right	-46
STS	0.129514	SUBJ06	right	-44
STS	0.160125	SUBJ06	right	-42
STS	0.156704	SUBJ06	right	-40
STS	0.0942285	SUBJ06	right	-38
STS	0.0456226	SUBJ06	right	-36
STS	0.0625478	SUBJ06	right	-34
STS	0.0815416	SUBJ06	right	-32
STS	0.1269	SUBJ06	right	-30
STS	0.202577	SUBJ06	right	-28
STS	0.254045	SUBJ06	right	-26
STS	0.289163	SUBJ06	right	-24
STS	0.262787	SUBJ06	right	-22
STS	0.187056	SUBJ06	right	-20
STS	0.0803025	SUBJ06	right	-18
STS	0.0114773	SUBJ06	right	-16
STS	-0.0439295	SUBJ06	right	-14
STS	-0.0485438	SUBJ06	right	-12
STS	-0.0370885	SUBJ06	right	-10
STS	-0.0150925	SUBJ06	right	-8
STS	-0.0220658	SUBJ06	right	-6
STS	-0.0337935	SUBJ06	right	-4
STS	-0.0851086	SUBJ06	right	-2
STS	-0.0983427	SUBJ06	right	0
STS	-0.100049	SUBJ06	right	2
STS	-0.0861118	SUBJ06	right	4
STS	-0.0679966	SUBJ06	right	6
STS	-0.0309733	SUBJ06	right	8
STS	-0.0133249	SUBJ06	right	10
STS	0.00818053	SUBJ06	right	12
STS	0.0767885	SUBJ06	right	14
STS	0.159265	SUBJ06	right	16
STS	0.217549	SUBJ06	right	18
STS	0.244065	SUBJ06	right	20
STS	0.208519	SUBJ06	right	22
STS	0.128853	SUBJ06	right	24
STS	0.0524998	SUBJ06	right	26
STS	0.00693104	SUBJ06	right	28
STS	-0.103491	SUBJ07	right	-80
STS	-0.139499	SUBJ07	right	-78
STS	-0.133142	SUBJ07	right	-76
STS	-0.105587	SUBJ07	right	-74
STS	-0.0463393	SUBJ07	right	-72
STS	0.0330785	SUBJ07	right	-70
STS	0.0662687	SUBJ07	right	-68
STS	0.0310893	SUBJ07	right	-66
STS	-0.00920585	SUBJ07	right	-64
STS	-0.0522603	SUBJ07	right	-62
STS	-0.0304218	SUBJ07	right	-60
STS	0.00903175	SUBJ07	right	-58
STS	0.072389	SUBJ07	right	-56
STS	0.0858956	SUBJ07	right	-54
STS	0.0531334	SUBJ07	right	-52
STS	-0.00735776	SUBJ07	right	-50
STS	-0.0945945	SUBJ07	right	-48
STS	-0.143739	SUBJ07	right	-46
STS	-0.140793	SUBJ07	right	-44
STS	-0.131332	SUBJ07	right	-42
STS	-0.114866	SUBJ07	right	-40
STS	-0.0516763	SUBJ07	right	-38
STS	0.017677	SUBJ07	right	-36
STS	0.101458	SUBJ07	right	-34
STS	0.143065	SUBJ07	right	-32
STS	0.181913	SUBJ07	right	-30
STS	0.222416	SUBJ07	right	-28
STS	0.254055	SUBJ07	right	-26
STS	0.236988	SUBJ07	right	-24
STS	0.198141	SUBJ07	right	-22
STS	0.131018	SUBJ07	right	-20
STS	0.064469	SUBJ07	right	-18
STS	0.016481	SUBJ07	right	-16
STS	0.0170163	SUBJ07	right	-14
STS	0.0363903	SUBJ07	right	-12
STS	0.0619682	SUBJ07	right	-10
STS	0.0794289	SUBJ07	right	-8
STS	0.0638181	SUBJ07	right	-6
STS	0.0366857	SUBJ07	right	-4
STS	-0.0244796	SUBJ07	right	-2
STS	-0.0652666	SUBJ07	right	0
STS	-0.0951642	SUBJ07	right	2
STS	-0.101615	SUBJ07	right	4
STS	-0.0918606	SUBJ07	right	6
STS	-0.074417	SUBJ07	right	8
STS	-0.043639	SUBJ07	right	10
STS	0.00528989	SUBJ07	right	12
STS	0.071705	SUBJ07	right	14
STS	0.121418	SUBJ07	right	16
STS	0.159417	SUBJ07	right	18
STS	0.165451	SUBJ07	right	20
STS	0.150371	SUBJ07	right	22
STS	0.127772	SUBJ07	right	24
STS	0.111036	SUBJ07	right	26
STS	0.101345	SUBJ07	right	28
STS	0.142219	SUBJ08	right	-80
STS	0.00156549	SUBJ08	right	-78
STS	-0.0830101	SUBJ08	right	-76
STS	-0.0986265	SUBJ08	right	-74
STS	-0.0932983	SUBJ08	right	-72
STS	-0.0402437	SUBJ08	right	-70
STS	0.0146936	SUBJ08	right	-68
STS	0.0699507	SUBJ08	right	-66
STS	0.100575	SUBJ08	right	-64
STS	0.113553	SUBJ08	right	-62
STS	0.126236	SUBJ08	right	-60
STS	0.143149	SUBJ08	right	-58
STS	0.195713	SUBJ08	right	-56
STS	0.235085	SUBJ08	right	-54
STS	0.233514	SUBJ08	right	-52
STS	0.189474	SUBJ08	right	-50
STS	0.113227	SUBJ08	right	-48
STS	-0.0409817	SUBJ08	right	-46
STS	-0.115703	SUBJ08	right	-44
STS	-0.128545	SUBJ08	right	-42
STS	-0.130565	SUBJ08	right	-40
STS	-0.118679	SUBJ08	right	-38
STS	-0.0657458	SUBJ08	right	-36
STS	0.0423591	SUBJ08	right	-34
STS	0.15077	SUBJ08	right	-32
STS	0.214536	SUBJ08	right	-30
STS	0.23174	SUBJ08	right	-28
STS	0.207407	SUBJ08	right	-26
STS	0.154298	SUBJ08	right	-24
STS	0.0787355	SUBJ08	right	-22
STS	0.0206025	SUBJ08	right	-20
STS	0.00440061	SUBJ08	right	-18
STS	0.0161421	SUBJ08	right	-16
STS	0.0283056	SUBJ08	right	-14
STS	0.0281588	SUBJ08	right	-12
STS	0.0129901	SUBJ08	right	-10
STS	-0.024525	SUBJ08	right	-8
STS	-0.0568577	SUBJ08	right	-6
STS	-0.0847716	SUBJ08	right	-4
STS	-0.0930299	SUBJ08	right	-2
STS	-0.0872926	SUBJ08	right	0
STS	-0.0797471	SUBJ08	right	2
STS	-0.0713574	SUBJ08	right	4
STS	-0.0519366	SUBJ08	right	6
STS	-0.0274459	SUBJ08	right	8
STS	-0.00194297	SUBJ08	right	10
STS	0.036403	SUBJ08	right	12
STS	0.0747726	SUBJ08	right	14
STS	0.111985	SUBJ08	right	16
STS	0.144154	SUBJ08	right	18
STS	0.167823	SUBJ08	right	20
STS	0.181178	SUBJ08	right	22
STS	0.145758	SUBJ08	right	24
STS	0.105114	SUBJ08	right	26
STS	0.0826577	SUBJ08	right	28
STS	-0.0531055	SUBJ09	right	-80
STS	-0.0459462	SUBJ09	right	-78
STS	-0.0306825	SUBJ09	right	-76
STS	-0.017847	SUBJ09	right	-74
STS	0.00459878	SUBJ09	right	-72
STS	0.00876917	SUBJ09	right	-70
STS	0.0121272	SUBJ09	right	-68
STS	0.0332975	SUBJ09	right	-66
STS	0.0673394	SUBJ09	right	-64
STS	0.11159	SUBJ09	right	-62
STS	0.193227	SUBJ09	right	-60
STS	0.242001	SUBJ09	right	-58
STS	0.24679	SUBJ09	right	-56
STS	0.210708	SUBJ09	right	-54
STS	0.14205	SUBJ09	right	-52
STS	0.059728	SUBJ09	right	-50
STS	-0.0259316	SUBJ09	right	-48
STS	-0.0688556	SUBJ09	right	-46
STS	-0.0802111	SUBJ09	right	-44
STS	-0.0710321	SUBJ09	right	-42
STS	-0.0474636	SUBJ09	right	-40
STS	-0.015531	SUBJ09	right	-38
STS	0.0221788	SUBJ09	right	-36
STS	0.057405	SUBJ09	right	-34
STS	0.0833584	SUBJ09	right	-32
STS	0.101774	SUBJ09	right	-30
STS	0.134049	SUBJ09	right	-28
STS	0.168024	SUBJ09	right	-26
STS	0.200823	SUBJ09	right	-24
STS	0.202695	SUBJ09	right	-22
STS	0.172252	SUBJ09	right	-20
STS	0.127782	SUBJ09	right	-18
STS	0.0775801	SUBJ09	right	-16
STS	0.0178011	SUBJ09	right	-14
STS	-0.0112687	SUBJ09	right	-12
STS	-0.010148	SUBJ09	right	-10
STS	-0.0152066	SUBJ09	right	-8
STS	-0.0395034	SUBJ09	right	-6
STS	-0.0585373	SUBJ09	right	-4
STS	-0.0832857	SUBJ09	right	-2
STS	-0.0942352	SUBJ09	right	0
STS	-0.0893031	SUBJ09	right	2
STS	-0.0677317	SUBJ09	right	4
STS	-0.0439897	SUBJ09	right	6
STS	-0.020063	SUBJ09	right	8
STS	-0.00925616	SUBJ09	right	10
STS	-0.00142596	SUBJ09	right	12
STS	0.00745248	SUBJ09	right	14
STS	0.0168303	SUBJ09	right	16
STS	0.0410045	SUBJ09	right	18
STS	0.0750833	SUBJ09	right	20
STS	0.126513	SUBJ09	right	22
STS	0.179123	SUBJ09	right	24
STS	0.201739	SUBJ09	right	26
STS	0.197734	SUBJ09	right	28
STS	0.105598	SUBJ05	right	-80
STS	0.171489	SUBJ05	right	-78
STS	0.203257	SUBJ05	right	-76
STS	0.233483	SUBJ05	right	-74
STS	0.253532	SUBJ05	right	-72
STS	0.208415	SUBJ05	right	-70
STS	0.106519	SUBJ05	right	-68
STS	0.0164433	SUBJ05	right	-66
STS	-0.0222251	SUBJ05	right	-64
STS	-0.0768708	SUBJ05	right	-62
STS	-0.0426996	SUBJ05	right	-60
STS	0.021729	SUBJ05	right	-58
STS	0.136019	SUBJ05	right	-56
STS	0.214464	SUBJ05	right	-54
STS	0.235403	SUBJ05	right	-52
STS	0.265705	SUBJ05	right	-50
STS	0.173108	SUBJ05	right	-48
STS	0.106968	SUBJ05	right	-46
STS	0.0735785	SUBJ05	right	-44
STS	0.0674566	SUBJ05	right	-42
STS	0.0667624	SUBJ05	right	-40
STS	0.0862057	SUBJ05	right	-38
STS	0.121766	SUBJ05	right	-36
STS	0.147943	SUBJ05	right	-34
STS	0.138485	SUBJ05	right	-32
STS	0.0876806	SUBJ05	right	-30
STS	0.111796	SUBJ05	right	-28
STS	0.163684	SUBJ05	right	-26
STS	0.173803	SUBJ05	right	-24
STS	0.192708	SUBJ05	right	-22
STS	0.148793	SUBJ05	right	-20
STS	0.042204	SUBJ05	right	-18
STS	-0.0309627	SUBJ05	right	-16
STS	-0.0660141	SUBJ05	right	-14
STS	-0.0900315	SUBJ05	right	-12
STS	-0.0847497	SUBJ05	right	-10
STS	-0.0637368	SUBJ05	right	-8
STS	-0.0749386	SUBJ05	right	-6
STS	-0.0978268	SUBJ05	right	-4
STS	-0.110933	SUBJ05	right	-2
STS	-0.109311	SUBJ05	right	0
STS	-0.102914	SUBJ05	right	2
STS	-0.0504305	SUBJ05	right	4
STS	0.0265428	SUBJ05	right	6
STS	0.0895714	SUBJ05	right	8
STS	0.0664751	SUBJ05	right	10
STS	0.0508921	SUBJ05	right	12
STS	0.0268941	SUBJ05	right	14
STS	0.0180837	SUBJ05	right	16
STS	0.0169073	SUBJ05	right	18
STS	0.0623279	SUBJ05	right	20
STS	0.118428	SUBJ05	right	22
STS	0.158856	SUBJ05	right	24
STS	0.150585	SUBJ05	right	26
STS	0.138967	SUBJ05	right	28
STS	0.242181	SUBJ10	right	-80
STS	0.367872	SUBJ10	right	-78
STS	0.338973	SUBJ10	right	-76
STS	0.317696	SUBJ10	right	-74
STS	0.252221	SUBJ10	right	-72
STS	0.118105	SUBJ10	right	-70
STS	0.00656894	SUBJ10	right	-68
STS	-0.0557732	SUBJ10	right	-66
STS	-0.0822647	SUBJ10	right	-64
STS	-0.0946359	SUBJ10	right	-62
STS	-0.0681444	SUBJ10	right	-60
STS	-0.0164217	SUBJ10	right	-58
STS	0.0474756	SUBJ10	right	-56
STS	0.127445	SUBJ10	right	-54
STS	0.251464	SUBJ10	right	-52
STS	0.267667	SUBJ10	right	-50
STS	0.238716	SUBJ10	right	-48
STS	0.146497	SUBJ10	right	-46
STS	0.0336551	SUBJ10	right	-44
STS	-0.107648	SUBJ10	right	-42
STS	-0.163352	SUBJ10	right	-40
STS	-0.176389	SUBJ10	right	-38
STS	-0.181731	SUBJ10	right	-36
STS	-0.174843	SUBJ10	right	-34
STS	-0.154252	SUBJ10	right	-32
STS	-0.123592	SUBJ10	right	-30
STS	-0.0840723	SUBJ10	right	-28
STS	0.00356764	SUBJ10	right	-26
STS	0.124532	SUBJ10	right	-24
STS	0.213101	SUBJ10	right	-22
STS	0.261076	SUBJ10	right	-20
STS	0.250595	SUBJ10	right	-18
STS	0.199875	SUBJ10	right	-16
STS	0.119374	SUBJ10	right	-14
STS	0.0716627	SUBJ10	right	-12
STS	0.0296145	SUBJ10	right	-10
STS	-0.00330539	SUBJ10	right	-8
STS	-0.053635	SUBJ10	right	-6
STS	-0.102298	SUBJ10	right	-4
STS	-0.114693	SUBJ10	right	-2
STS	-0.108288	SUBJ10	right	0
STS	-0.0954206	SUBJ10	right	2
STS	-0.0680443	SUBJ10	right	4
STS	-0.0213655	SUBJ10	right	6
STS	0.0079423	SUBJ10	right	8
STS	0.0252863	SUBJ10	right	10
STS	0.066668	SUBJ10	right	12
STS	0.129513	SUBJ10	right	14
STS	0.166179	SUBJ10	right	16
STS	0.178898	SUBJ10	right	18
STS	0.150548	SUBJ10	right	20
STS	0.113665	SUBJ10	right	22
STS	0.0713363	SUBJ10	right	24
STS	0.0579013	SUBJ10	right	26
STS	0.0527901	SUBJ10	right	28
IFS	-0.0666888	SUBJ01	left	-55
IFS	-0.0653877	SUBJ01	left	-53
IFS	-0.0572066	SUBJ01	left	-51
IFS	-0.0495345	SUBJ01	left	-49
IFS	-0.0349568	SUBJ01	left	-47
IFS	-0.0155762	SUBJ01	left	-45
IFS	0.00522748	SUBJ01	left	-43
IFS	0.0167189	SUBJ01	left	-41
IFS	0.0283817	SUBJ01	left	-39
IFS	0.0312254	SUBJ01	left	-37
IFS	0.0180788	SUBJ01	left	-35
IFS	0.00501093	SUBJ01	left	-33
IFS	-0.0076113	SUBJ01	left	-31
IFS	-0.0183385	SUBJ01	left	-29
IFS	-0.0261774	SUBJ01	left	-27
IFS	-0.0170566	SUBJ01	left	-25
IFS	-0.00745441	SUBJ01	left	-23
IFS	-0.00868356	SUBJ01	left	-21
IFS	-0.0107723	SUBJ01	left	-19
IFS	-0.0125409	SUBJ01	left	-17
IFS	-0.0212203	SUBJ01	left	-15
IFS	-0.0331029	SUBJ01	left	-13
IFS	-0.0416023	SUBJ01	left	-11
IFS	-0.0568782	SUBJ01	left	-9
IFS	-0.0815515	SUBJ01	left	-7
IFS	-0.108758	SUBJ01	left	-5
IFS	-0.131618	SUBJ01	left	-3
IFS	-0.141142	SUBJ01	left	-1
IFS	-0.131291	SUBJ01	left	1
IFS	-0.111969	SUBJ01	left	3
IFS	-0.0901738	SUBJ01	left	5
IFS	-0.0730249	SUBJ01	left	7
IFS	-0.0564739	SUBJ01	left	9
IFS	-0.0394456	SUBJ01	left	11
IFS	-0.0166955	SUBJ01	left	13
IFS	0.00991934	SUBJ01	left	15
IFS	0.0415268	SUBJ01	left	17
IFS	0.071716	SUBJ01	left	19
IFS	0.0876691	SUBJ01	left	21
IFS	0.100759	SUBJ01	left	23
IFS	0.109248	SUBJ01	left	25
IFS	0.11067	SUBJ01	left	27
IFS	0.100366	SUBJ01	left	29
IFS	0.0935693	SUBJ01	left	31
IFS	0.0666171	SUBJ01	left	33
IFS	0.037707	SUBJ01	left	35
IFS	0.0203883	SUBJ01	left	37
IFS	0.0159052	SUBJ01	left	39
IFS	0.0280948	SUBJ00	left	-55
IFS	0.0506376	SUBJ00	left	-53
IFS	0.0661431	SUBJ00	left	-51
IFS	0.0741019	SUBJ00	left	-49
IFS	0.0766431	SUBJ00	left	-47
IFS	0.0824782	SUBJ00	left	-45
IFS	0.0816302	SUBJ00	left	-43
IFS	0.0793595	SUBJ00	left	-41
IFS	0.0680939	SUBJ00	left	-39
IFS	0.0485948	SUBJ00	left	-37
IFS	0.0292385	SUBJ00	left	-35
IFS	0.00887495	SUBJ00	left	-33
IFS	-0.00748861	SUBJ00	left	-31
IFS	-0.0138843	SUBJ00	left	-29
IFS	-0.00398388	SUBJ00	left	-27
IFS	0.010907	SUBJ00	left	-25
IFS	0.0284531	SUBJ00	left	-23
IFS	0.043453	SUBJ00	left	-21
IFS	0.0510426	SUBJ00	left	-19
IFS	0.0448607	SUBJ00	left	-17
IFS	0.0329048	SUBJ00	left	-15
IFS	0.0179995	SUBJ00	left	-13
IFS	0.00154524	SUBJ00	left	-11
IFS	-0.0170558	SUBJ00	left	-9
IFS	-0.0455339	SUBJ00	left	-7
IFS	-0.0965416	SUBJ00	left	-5
IFS	-0.140786	SUBJ00	left	-3
IFS	-0.166764	SUBJ00	left	-1
IFS	-0.172363	SUBJ00	left	1
IFS	-0.16261	SUBJ00	left	3
IFS	-0.136608	SUBJ00	left	5
IFS	-0.102449	SUBJ00	left	7
IFS	-0.0762037	SUBJ00	left	9
IFS	-0.0557617	SUBJ00	left	11
IFS	-0.0383279	SUBJ00	left	13
IFS	-0.0248598	SUBJ00	left	15
IFS	-0.0164997	SUBJ00	left	17
IFS	-0.00639381	SUBJ00	left	19
IFS	0.00622129	SUBJ00	left	21
IFS	0.0239298	SUBJ00	left	23
IFS	0.0465716	SUBJ00	left	25
IFS	0.0732543	SUBJ00	left	27
IFS	0.0863292	SUBJ00	left	29
IFS	0.0883652	SUBJ00	left	31
IFS	0.0850024	SUBJ00	left	33
IFS	0.0740835	SUBJ00	left	35
IFS	0.0531755	SUBJ00	left	37
IFS	0.0359175	SUBJ00	left	39
IFS	0.0846703	SUBJ02	left	-55
IFS	0.0874688	SUBJ02	left	-53
IFS	0.087228	SUBJ02	left	-51
IFS	0.0792774	SUBJ02	left	-49
IFS	0.0717393	SUBJ02	left	-47
IFS	0.0587268	SUBJ02	left	-45
IFS	0.0404255	SUBJ02	left	-43
IFS	0.0145877	SUBJ02	left	-41
IFS	-0.00909491	SUBJ02	left	-39
IFS	-0.0324821	SUBJ02	left	-37
IFS	-0.0512516	SUBJ02	left	-35
IFS	-0.0696023	SUBJ02	left	-33
IFS	-0.0851825	SUBJ02	left	-31
IFS	-0.106363	SUBJ02	left	-29
IFS	-0.131943	SUBJ02	left	-27
IFS	-0.145386	SUBJ02	left	-25
IFS	-0.140201	SUBJ02	left	-23
IFS	-0.115954	SUBJ02	left	-21
IFS	-0.0665602	SUBJ02	left	-19
IFS	0.0181965	SUBJ02	left	-17
IFS	0.0921109	SUBJ02	left	-15
IFS	0.12554	SUBJ02	left	-13
IFS	0.132999	SUBJ02	left	-11
IFS	0.118746	SUBJ02	left	-9
IFS	0.0932393	SUBJ02	left	-7
IFS	0.0508303	SUBJ02	left	-5
IFS	-0.00963216	SUBJ02	left	-3
IFS	-0.0429846	SUBJ02	left	-1
IFS	-0.0561275	SUBJ02	left	1
IFS	-0.0470478	SUBJ02	left	3
IFS	-0.0309584	SUBJ02	left	5
IFS	0.00613858	SUBJ02	left	7
IFS	0.0463046	SUBJ02	left	9
IFS	0.076493	SUBJ02	left	11
IFS	0.089726	SUBJ02	left	13
IFS	0.0908857	SUBJ02	left	15
IFS	0.0667201	SUBJ02	left	17
IFS	0.0317502	SUBJ02	left	19
IFS	0.015566	SUBJ02	left	21
IFS	0.00985589	SUBJ02	left	23
IFS	0.00352524	SUBJ02	left	25
IFS	0.00658202	SUBJ02	left	27
IFS	0.0181875	SUBJ02	left	29
IFS	0.0192792	SUBJ02	left	31
IFS	0.0108507	SUBJ02	left	33
IFS	0.00225339	SUBJ02	left	35
IFS	-0.0146632	SUBJ02	left	37
IFS	-0.0373691	SUBJ02	left	39
IFS	0.0230985	SUBJ03	left	-55
IFS	0.03664	SUBJ03	left	-53
IFS	0.038191	SUBJ03	left	-51
IFS	0.0365183	SUBJ03	left	-49
IFS	0.0366374	SUBJ03	left	-47
IFS	0.0490767	SUBJ03	left	-45
IFS	0.0722098	SUBJ03	left	-43
IFS	0.0870206	SUBJ03	left	-41
IFS	0.0966298	SUBJ03	left	-39
IFS	0.105098	SUBJ03	left	-37
IFS	0.0967237	SUBJ03	left	-35
IFS	0.0711487	SUBJ03	left	-33
IFS	0.0561196	SUBJ03	left	-31
IFS	0.0416194	SUBJ03	left	-29
IFS	0.0245466	SUBJ03	left	-27
IFS	0.0201376	SUBJ03	left	-25
IFS	0.0254702	SUBJ03	left	-23
IFS	0.0355175	SUBJ03	left	-21
IFS	0.0428432	SUBJ03	left	-19
IFS	0.0588583	SUBJ03	left	-17
IFS	0.0673514	SUBJ03	left	-15
IFS	0.0572881	SUBJ03	left	-13
IFS	0.0301431	SUBJ03	left	-11
IFS	0.00417408	SUBJ03	left	-9
IFS	-0.0338556	SUBJ03	left	-7
IFS	-0.0874492	SUBJ03	left	-5
IFS	-0.118592	SUBJ03	left	-3
IFS	-0.11828	SUBJ03	left	-1
IFS	-0.106091	SUBJ03	left	1
IFS	-0.0734194	SUBJ03	left	3
IFS	-0.0389127	SUBJ03	left	5
IFS	0.00465818	SUBJ03	left	7
IFS	0.0342161	SUBJ03	left	9
IFS	0.0662047	SUBJ03	left	11
IFS	0.0907198	SUBJ03	left	13
IFS	0.10336	SUBJ03	left	15
IFS	0.104794	SUBJ03	left	17
IFS	0.103193	SUBJ03	left	19
IFS	0.0870487	SUBJ03	left	21
IFS	0.0617246	SUBJ03	left	23
IFS	0.0425574	SUBJ03	left	25
IFS	0.0309385	SUBJ03	left	27
IFS	0.0270949	SUBJ03	left	29
IFS	0.0305987	SUBJ03	left	31
IFS	0.0428872	SUBJ03	left	33
IFS	0.0482247	SUBJ03	left	35
IFS	0.0504453	SUBJ03	left	37
IFS	0.0539015	SUBJ03	left	39
IFS	-0.0392219	SUBJ04	left	-55
IFS	-0.0543292	SUBJ04	left	-53
IFS	-0.0636095	SUBJ04	left	-51
IFS	-0.0677441	SUBJ04	left	-49
IFS	-0.0684313	SUBJ04	left	-47
IFS	-0.0549628	SUBJ04	left	-45
IFS	-0.03139	SUBJ04	left	-43
IFS	-0.0135007	SUBJ04	left	-41
IFS	0.00430537	SUBJ04	left	-39
IFS	0.022503	SUBJ04	left	-37
IFS	0.0236334	SUBJ04	left	-35
IFS	0.00863855	SUBJ04	left	-33
IFS	0.00600427	SUBJ04	left	-31
IFS	0.0143535	SUBJ04	left	-29
IFS	0.028301	SUBJ04	left	-27
IFS	0.0513845	SUBJ04	left	-25
IFS	0.0787236	SUBJ04	left	-23
IFS	0.100899	SUBJ04	left	-21
IFS	0.106685	SUBJ04	left	-19
IFS	0.099664	SUBJ04	left	-17
IFS	0.0818475	SUBJ04	left	-15
IFS	0.0556541	SUBJ04	left	-13
IFS	0.0161632	SUBJ04	left	-11
IFS	-0.0232701	SUBJ04	left	-9
IFS	-0.0612714	SUBJ04	left	-7
IFS	-0.101842	SUBJ04	left	-5
IFS	-0.139258	SUBJ04	left	-3
IFS	-0.150782	SUBJ04	left	-1
IFS	-0.139674	SUBJ04	left	1
IFS	-0.114648	SUBJ04	left	3
IFS	-0.0806046	SUBJ04	left	5
IFS	-0.0179209	SUBJ04	left	7
IFS	0.0476338	SUBJ04	left	9
IFS	0.102156	SUBJ04	left	11
IFS	0.144413	SUBJ04	left	13
IFS	0.157785	SUBJ04	left	15
IFS	0.147556	SUBJ04	left	17
IFS	0.110178	SUBJ04	left	19
IFS	0.0505475	SUBJ04	left	21
IFS	-0.0168886	SUBJ04	left	23
IFS	-0.0483178	SUBJ04	left	25
IFS	-0.0698195	SUBJ04	left	27
IFS	-0.0801136	SUBJ04	left	29
IFS	-0.0861297	SUBJ04	left	31
IFS	-0.0787341	SUBJ04	left	33
IFS	-0.078868	SUBJ04	left	35
IFS	-0.0879428	SUBJ04	left	37
IFS	-0.0872537	SUBJ04	left	39
IFS	0.00841827	SUBJ06	left	-55
IFS	0.0235927	SUBJ06	left	-53
IFS	0.0373183	SUBJ06	left	-51
IFS	0.0446992	SUBJ06	left	-49
IFS	0.0488144	SUBJ06	left	-47
IFS	0.0359393	SUBJ06	left	-45
IFS	0.0235888	SUBJ06	left	-43
IFS	0.0367187	SUBJ06	left	-41
IFS	0.070215	SUBJ06	left	-39
IFS	0.0977928	SUBJ06	left	-37
IFS	0.133806	SUBJ06	left	-35
IFS	0.14106	SUBJ06	left	-33
IFS	0.121079	SUBJ06	left	-31
IFS	0.0861731	SUBJ06	left	-29
IFS	0.0707	SUBJ06	left	-27
IFS	0.0674243	SUBJ06	left	-25
IFS	0.0584676	SUBJ06	left	-23
IFS	0.0512982	SUBJ06	left	-21
IFS	0.0487435	SUBJ06	left	-19
IFS	0.0446625	SUBJ06	left	-17
IFS	0.0323493	SUBJ06	left	-15
IFS	0.0224325	SUBJ06	left	-13
IFS	0.000563166	SUBJ06	left	-11
IFS	-0.0187968	SUBJ06	left	-9
IFS	-0.0493478	SUBJ06	left	-7
IFS	-0.0864418	SUBJ06	left	-5
IFS	-0.108953	SUBJ06	left	-3
IFS	-0.0983859	SUBJ06	left	-1
IFS	-0.0746832	SUBJ06	left	1
IFS	-0.0602208	SUBJ06	left	3
IFS	-0.0444561	SUBJ06	left	5
IFS	-0.0274677	SUBJ06	left	7
IFS	-0.0152177	SUBJ06	left	9
IFS	-0.00611008	SUBJ06	left	11
IFS	0.0074324	SUBJ06	left	13
IFS	0.0186796	SUBJ06	left	15
IFS	0.0350023	SUBJ06	left	17
IFS	0.0474263	SUBJ06	left	19
IFS	0.0558469	SUBJ06	left	21
IFS	0.0564993	SUBJ06	left	23
IFS	0.0589855	SUBJ06	left	25
IFS	0.0570668	SUBJ06	left	27
IFS	0.0412681	SUBJ06	left	29
IFS	0.039771	SUBJ06	left	31
IFS	0.0597746	SUBJ06	left	33
IFS	0.0677044	SUBJ06	left	35
IFS	0.0713079	SUBJ06	left	37
IFS	0.0812003	SUBJ06	left	39
IFS	0.055723	SUBJ07	left	-55
IFS	0.0283068	SUBJ07	left	-53
IFS	0.0146872	SUBJ07	left	-51
IFS	0.00784187	SUBJ07	left	-49
IFS	-0.015039	SUBJ07	left	-47
IFS	-0.0258567	SUBJ07	left	-45
IFS	-0.0307158	SUBJ07	left	-43
IFS	-0.0332683	SUBJ07	left	-41
IFS	-0.0348605	SUBJ07	left	-39
IFS	-0.0208038	SUBJ07	left	-37
IFS	-0.0115405	SUBJ07	left	-35
IFS	0.00315945	SUBJ07	left	-33
IFS	0.041239	SUBJ07	left	-31
IFS	0.0917011	SUBJ07	left	-29
IFS	0.13882	SUBJ07	left	-27
IFS	0.159198	SUBJ07	left	-25
IFS	0.159288	SUBJ07	left	-23
IFS	0.141989	SUBJ07	left	-21
IFS	0.107895	SUBJ07	left	-19
IFS	0.0738668	SUBJ07	left	-17
IFS	0.070524	SUBJ07	left	-15
IFS	0.0609394	SUBJ07	left	-13
IFS	0.0481012	SUBJ07	left	-11
IFS	0.0317812	SUBJ07	left	-9
IFS	0.00297912	SUBJ07	left	-7
IFS	-0.0274605	SUBJ07	left	-5
IFS	-0.0615745	SUBJ07	left	-3
IFS	-0.0836924	SUBJ07	left	-1
IFS	-0.0826554	SUBJ07	left	1
IFS	-0.0674683	SUBJ07	left	3
IFS	-0.04686	SUBJ07	left	5
IFS	-0.0184849	SUBJ07	left	7
IFS	0.00797217	SUBJ07	left	9
IFS	0.0324444	SUBJ07	left	11
IFS	0.051028	SUBJ07	left	13
IFS	0.0660034	SUBJ07	left	15
IFS	0.0714475	SUBJ07	left	17
IFS	0.0682738	SUBJ07	left	19
IFS	0.0571676	SUBJ07	left	21
IFS	0.0456332	SUBJ07	left	23
IFS	0.0299458	SUBJ07	left	25
IFS	0.0219872	SUBJ07	left	27
IFS	0.0214701	SUBJ07	left	29
IFS	0.0310512	SUBJ07	left	31
IFS	0.0415057	SUBJ07	left	33
IFS	0.0569731	SUBJ07	left	35
IFS	0.0685163	SUBJ07	left	37
IFS	0.0713516	SUBJ07	left	39
IFS	-0.0213944	SUBJ08	left	-55
IFS	0.00299685	SUBJ08	left	-53
IFS	0.0754032	SUBJ08	left	-51
IFS	0.138642	SUBJ08	left	-49
IFS	0.189437	SUBJ08	left	-47
IFS	0.201796	SUBJ08	left	-45
IFS	0.191156	SUBJ08	left	-43
IFS	0.141618	SUBJ08	left	-41
IFS	0.0855541	SUBJ08	left	-39
IFS	0.0490255	SUBJ08	left	-37
IFS	0.0361241	SUBJ08	left	-35
IFS	0.0469439	SUBJ08	left	-33
IFS	0.0739006	SUBJ08	left	-31
IFS	0.110559	SUBJ08	left	-29
IFS	0.13443	SUBJ08	left	-27
IFS	0.141991	SUBJ08	left	-25
IFS	0.13285	SUBJ08	left	-23
IFS	0.116488	SUBJ08	left	-21
IFS	0.105755	SUBJ08	left	-19
IFS	0.112535	SUBJ08	left	-17
IFS	0.11062	SUBJ08	left	-15
IFS	0.0984618	SUBJ08	left	-13
IFS	0.0762303	SUBJ08	left	-11
IFS	0.0406593	SUBJ08	left	-9
IFS	-0.0239869	SUBJ08	left	-7
IFS	-0.0790899	SUBJ08	left	-5
IFS	-0.116814	SUBJ08	left	-3
IFS	-0.127674	SUBJ08	left	-1
IFS	-0.113633	SUBJ08	left	1
IFS	-0.0759637	SUBJ08	left	3
IFS	-0.00350925	SUBJ08	left	5
IFS	0.1036	SUBJ08	left	7
IFS	0.189164	SUBJ08	left	9
IFS	0.214566	SUBJ08	left	11
IFS	0.200405	SUBJ08	left	13
IFS	0.156971	SUBJ08	left	15
IFS	0.0933887	SUBJ08	left	17
IFS	0.0388489	SUBJ08	left	19
IFS	0.00597295	SUBJ08	left	21
IFS	-0.0142744	SUBJ08	left	23
IFS	-0.0218594	SUBJ08	left	25
IFS	-0.0184541	SUBJ08	left	27
IFS	-0.0115692	SUBJ08	left	29
IFS	0.00176212	SUBJ08	left	31
IFS	0.0237983	SUBJ08	left	33
IFS	0.0436645	SUBJ08	left	35
IFS	0.0555848	SUBJ08	left	37
IFS	0.0618172	SUBJ08	left	39
IFS	-0.0377378	SUBJ09	left	-55
IFS	-0.0163316	SUBJ09	left	-53
IFS	0.0118832	SUBJ09	left	-51
IFS	0.0530139	SUBJ09	left	-49
IFS	0.0765487	SUBJ09	left	-47
IFS	0.0806923	SUBJ09	left	-45
IFS	0.0756264	SUBJ09	left	-43
IFS	0.075842	SUBJ09	left	-41
IFS	0.0774281	SUBJ09	left	-39
IFS	0.0786423	SUBJ09	left	-37
IFS	0.0763136	SUBJ09	left	-35
IFS	0.0768535	SUBJ09	left	-33
IFS	0.0985904	SUBJ09	left	-31
IFS	0.113967	SUBJ09	left	-29
IFS	0.125442	SUBJ09	left	-27
IFS	0.137184	SUBJ09	left	-25
IFS	0.142196	SUBJ09	left	-23
IFS	0.103943	SUBJ09	left	-21
IFS	0.0743409	SUBJ09	left	-19
IFS	0.0516615	SUBJ09	left	-17
IFS	0.0317709	SUBJ09	left	-15
IFS	0.0157917	SUBJ09	left	-13
IFS	0.00287169	SUBJ09	left	-11
IFS	-0.0171271	SUBJ09	left	-9
IFS	-0.0433214	SUBJ09	left	-7
IFS	-0.0764514	SUBJ09	left	-5
IFS	-0.105417	SUBJ09	left	-3
IFS	-0.112543	SUBJ09	left	-1
IFS	-0.0956512	SUBJ09	left	1
IFS	-0.0682614	SUBJ09	left	3
IFS	-0.0404105	SUBJ09	left	5
IFS	-0.00162546	SUBJ09	left	7
IFS	0.0139152	SUBJ09	left	9
IFS	0.0180189	SUBJ09	left	11
IFS	0.0254466	SUBJ09	left	13
IFS	0.029992	SUBJ09	left	15
IFS	0.0373018	SUBJ09	left	17
IFS	0.0452217	SUBJ09	left	19
IFS	0.0511978	SUBJ09	left	21
IFS	0.0640192	SUBJ09	left	23
IFS	0.0755894	SUBJ09	left	25
IFS	0.0797765	SUBJ09	left	27
IFS	0.0807151	SUBJ09	left	29
IFS	0.0713607	SUBJ09	left	31
IFS	0.0507405	SUBJ09	left	33
IFS	0.0419379	SUBJ09	left	35
IFS	0.0544273	SUBJ09	left	37
IFS	0.0640597	SUBJ09	left	39
IFS	0.00319089	SUBJ05	left	-55
IFS	-0.00243171	SUBJ05	left	-53
IFS	-0.00233227	SUBJ05	left	-51
IFS	0.00319832	SUBJ05	left	-49
IFS	0.0265686	SUBJ05	left	-47
IFS	0.0506259	SUBJ05	left	-45
IFS	0.0607092	SUBJ05	left	-43
IFS	0.0611421	SUBJ05	left	-41
IFS	0.0660663	SUBJ05	left	-39
IFS	0.0572504	SUBJ05	left	-37
IFS	0.0613777	SUBJ05	left	-35
IFS	0.067983	SUBJ05	left	-33
IFS	0.0792826	SUBJ05	left	-31
IFS	0.0765148	SUBJ05	left	-29
IFS	0.0853993	SUBJ05	left	-27
IFS	0.0899375	SUBJ05	left	-25
IFS	0.0918068	SUBJ05	left	-23
IFS	0.0766339	SUBJ05	left	-21
IFS	0.0594006	SUBJ05	left	-19
IFS	0.0390007	SUBJ05	left	-17
IFS	0.0253722	SUBJ05	left	-15
IFS	0.0101828	SUBJ05	left	-13
IFS	0.00968013	SUBJ05	left	-11
IFS	0.00990831	SUBJ05	left	-9
IFS	-0.000682858	SUBJ05	left	-7
IFS	-0.0224721	SUBJ05	left	-5
IFS	-0.052195	SUBJ05	left	-3
IFS	-0.071138	SUBJ05	left	-1
IFS	-0.0792453	SUBJ05	left	1
IFS	-0.0702046	SUBJ05	left	3
IFS	-0.0574202	SUBJ05	left	5
IFS	-0.0357997	SUBJ05	left	7
IFS	-0.0186419	SUBJ05	left	9
IFS	-0.0101917	SUBJ05	left	11
IFS	0.0111343	SUBJ05	left	13
IFS	0.034467	SUBJ05	left	15
IFS	0.0502726	SUBJ05	left	17
IFS	0.0594754	SUBJ05	left	19
IFS	0.0756314	SUBJ05	left	21
IFS	0.0875288	SUBJ05	left	23
IFS	0.0975563	SUBJ05	left	25
IFS	0.1117	SUBJ05	left	27
IFS	0.120863	SUBJ05	left	29
IFS	0.119251	SUBJ05	left	31
IFS	0.113524	SUBJ05	left	33
IFS	0.0944292	SUBJ05	left	35
IFS	0.0738017	SUBJ05	left	37
IFS	0.0594167	SUBJ05	left	39
IFS	-0.0207177	SUBJ10	left	-55
IFS	-0.0295477	SUBJ10	left	-53
IFS	-0.0371573	SUBJ10	left	-51
IFS	-0.0369641	SUBJ10	left	-49
IFS	-0.0355991	SUBJ10	left	-47
IFS	-0.0155525	SUBJ10	left	-45
IFS	0.0203615	SUBJ10	left	-43
IFS	0.066982	SUBJ10	left	-41
IFS	0.0964134	SUBJ10	left	-39
IFS	0.108074	SUBJ10	left	-37
IFS	0.116881	SUBJ10	left	-35
IFS	0.115878	SUBJ10	left	-33
IFS	0.102949	SUBJ10	left	-31
IFS	0.102486	SUBJ10	left	-29
IFS	0.0989532	SUBJ10	left	-27
IFS	0.0832832	SUBJ10	left	-25
IFS	0.0935449	SUBJ10	left	-23
IFS	0.124365	SUBJ10	left	-21
IFS	0.141888	SUBJ10	left	-19
IFS	0.155367	SUBJ10	left	-17
IFS	0.168099	SUBJ10	left	-15
IFS	0.150621	SUBJ10	left	-13
IFS	0.0767635	SUBJ10	left	-11
IFS	-0.00140102	SUBJ10	left	-9
IFS	-0.048129	SUBJ10	left	-7
IFS	-0.0859275	SUBJ10	left	-5
IFS	-0.119749	SUBJ10	left	-3
IFS	-0.118766	SUBJ10	left	-1
IFS	-0.103799	SUBJ10	left	1
IFS	-0.0811037	SUBJ10	left	3
IFS	-0.038966	SUBJ10	left	5
IFS	0.0273143	SUBJ10	left	7
IFS	0.121309	SUBJ10	left	9
IFS	0.192634	SUBJ10	left	11
IFS	0.218645	SUBJ10	left	13
IFS	0.210128	SUBJ10	left	15
IFS	0.165579	SUBJ10	left	17
IFS	0.108993	SUBJ10	left	19
IFS	0.0444233	SUBJ10	left	21
IFS	0.0127499	SUBJ10	left	23
IFS	-0.00104065	SUBJ10	left	25
IFS	-0.0102559	SUBJ10	left	27
IFS	-0.0158786	SUBJ10	left	29
IFS	-0.0122638	SUBJ10	left	31
IFS	-0.00263158	SUBJ10	left	33
IFS	0.00174805	SUBJ10	left	35
IFS	0.0108033	SUBJ10	left	37
IFS	0.0195841	SUBJ10	left	39
IFS	-0.010757	SUBJ01	right	-55
IFS	0.00948572	SUBJ01	right	-53
IFS	0.0284739	SUBJ01	right	-51
IFS	0.0450684	SUBJ01	right	-49
IFS	0.0501936	SUBJ01	right	-47
IFS	0.0436209	SUBJ01	right	-45
IFS	0.0251544	SUBJ01	right	-43
IFS	0.00737753	SUBJ01	right	-41
IFS	-0.00666032	SUBJ01	right	-39
IFS	-0.0119699	SUBJ01	right	-37
IFS	-0.0122742	SUBJ01	right	-35
IFS	-0.00504354	SUBJ01	right	-33
IFS	0.000966393	SUBJ01	right	-31
IFS	0.00286946	SUBJ01	right	-29
IFS	0.00140693	SUBJ01	right	-27
IFS	-0.00454517	SUBJ01	right	-25
IFS	-0.00793485	SUBJ01	right	-23
IFS	-0.00199118	SUBJ01	right	-21
IFS	0.00946864	SUBJ01	right	-19
IFS	0.0129562	SUBJ01	right	-17
IFS	0.0126996	SUBJ01	right	-15
IFS	0.00506235	SUBJ01	right	-13
IFS	-0.0157793	SUBJ01	right	-11
IFS	-0.0459781	SUBJ01	right	-9
IFS	-0.0782634	SUBJ01	right	-7
IFS	-0.116142	SUBJ01	right	-5
IFS	-0.149493	SUBJ01	right	-3
IFS	-0.172613	SUBJ01	right	-1
IFS	-0.177788	SUBJ01	right	1
IFS	-0.158727	SUBJ01	right	3
IFS	-0.126197	SUBJ01	right	5
IFS	-0.0837712	SUBJ01	right	7
IFS	-0.0475718	SUBJ01	right	9
IFS	-0.021085	SUBJ01	right	11
IFS	0.0024248	SUBJ01	right	13
IFS	0.0149947	SUBJ01	right	15
IFS	0.03022	SUBJ01	right	17
IFS	0.0382105	SUBJ01	right	19
IFS	0.0419455	SUBJ01	right	21
IFS	0.0517804	SUBJ01	right	23
IFS	0.0655398	SUBJ01	right	25
IFS	0.0748353	SUBJ01	right	27
IFS	0.0833934	SUBJ01	right	29
IFS	0.0893023	SUBJ01	right	31
IFS	0.0816661	SUBJ01	right	33
IFS	0.0660204	SUBJ01	right	35
IFS	0.043625	SUBJ01	right	37
IFS	0.02462	SUBJ01	right	39
IFS	-0.0102611	SUBJ00	right	-55
IFS	-0.0308204	SUBJ00	right	-53
IFS	-0.0578046	SUBJ00	right	-51
IFS	-0.0801555	SUBJ00	right	-49
IFS	-0.101864	SUBJ00	right	-47
IFS	-0.124609	SUBJ00	right	-45
IFS	-0.138147	SUBJ00	right	-43
IFS	-0.14245	SUBJ00	right	-41
IFS	-0.137334	SUBJ00	right	-39
IFS	-0.119529	SUBJ00	right	-37
IFS	-0.0888618	SUBJ00	right	-35
IFS	-0.0576089	SUBJ00	right	-33
IFS	-0.0330599	SUBJ00	right	-31
IFS	-0.00881189	SUBJ00	right	-29
IFS	0.0155638	SUBJ00	right	-27
IFS	0.0504907	SUBJ00	right	-25
IFS	0.0993394	SUBJ00	right	-23
IFS	0.145719	SUBJ00	right	-21
IFS	0.171293	SUBJ00	right	-19
IFS	0.172984	SUBJ00	right	-17
IFS	0.148677	SUBJ00	right	-15
IFS	0.104456	SUBJ00	right	-13
IFS	0.0591498	SUBJ00	right	-11
IFS	0.032579	SUBJ00	right	-9
IFS	0.00684695	SUBJ00	right	-7
IFS	-0.0507939	SUBJ00	right	-5
IFS	-0.150297	SUBJ00	right	-3
IFS	-0.189745	SUBJ00	right	-1
IFS	-0.179182	SUBJ00	right	1
IFS	-0.165919	SUBJ00	right	3
IFS	-0.149185	SUBJ00	right	5
IFS	-0.11109	SUBJ00	right	7
IFS	-0.0704623	SUBJ00	right	9
IFS	-0.0320047	SUBJ00	right	11
IFS	0.0154669	SUBJ00	right	13
IFS	0.0711582	SUBJ00	right	15
IFS	0.127949	SUBJ00	right	17
IFS	0.154496	SUBJ00	right	19
IFS	0.151963	SUBJ00	right	21
IFS	0.125512	SUBJ00	right	23
IFS	0.0785707	SUBJ00	right	25
IFS	0.0287917	SUBJ00	right	27
IFS	-0.00681584	SUBJ00	right	29
IFS	-0.0277364	SUBJ00	right	31
IFS	-0.0431678	SUBJ00	right	33
IFS	-0.047456	SUBJ00	right	35
IFS	-0.0447796	SUBJ00	right	37
IFS	-0.0342455	SUBJ00	right	39
IFS	-0.0642411	SUBJ02	right	-55
IFS	-0.0696111	SUBJ02	right	-53
IFS	-0.0618022	SUBJ02	right	-51
IFS	-0.0492306	SUBJ02	right	-49
IFS	-0.0376913	SUBJ02	right	-47
IFS	-0.0170848	SUBJ02	right	-45
IFS	-0.00118649	SUBJ02	right	-43
IFS	0.0111738	SUBJ02	right	-41
IFS	0.0243109	SUBJ02	right	-39
IFS	0.0442093	SUBJ02	right	-37
IFS	0.0615864	SUBJ02	right	-35
IFS	0.0740153	SUBJ02	right	-33
IFS	0.0777482	SUBJ02	right	-31
IFS	0.070952	SUBJ02	right	-29
IFS	0.0613359	SUBJ02	right	-27
IFS	0.0443279	SUBJ02	right	-25
IFS	0.017976	SUBJ02	right	-23
IFS	-0.00274628	SUBJ02	right	-21
IFS	-0.0229563	SUBJ02	right	-19
IFS	-0.0334111	SUBJ02	right	-17
IFS	-0.0361919	SUBJ02	right	-15
IFS	-0.0281404	SUBJ02	right	-13
IFS	-0.0161361	SUBJ02	right	-11
IFS	0.00111736	SUBJ02	right	-9
IFS	0.0166725	SUBJ02	right	-7
IFS	0.0128292	SUBJ02	right	-5
IFS	0.00585348	SUBJ02	right	-3
IFS	-0.0219949	SUBJ02	right	-1
IFS	-0.0385395	SUBJ02	right	1
IFS	-0.0600059	SUBJ02	right	3
IFS	-0.0531856	SUBJ02	right	5
IFS	-0.0402182	SUBJ02	right	7
IFS	-0.0239641	SUBJ02	right	9
IFS	-0.0102747	SUBJ02	right	11
IFS	0.000672866	SUBJ02	right	13
IFS	-0.00299497	SUBJ02	right	15
IFS	-0.0212689	SUBJ02	right	17
IFS	-0.0451903	SUBJ02	right	19
IFS	-0.0716554	SUBJ02	right	21
IFS	-0.0834275	SUBJ02	right	23
IFS	-0.085136	SUBJ02	right	25
IFS	-0.0741538	SUBJ02	right	27
IFS	-0.0545594	SUBJ02	right	29
IFS	-0.0284082	SUBJ02	right	31
IFS	-0.00672969	SUBJ02	right	33
IFS	0.011738	SUBJ02	right	35
IFS	0.0211706	SUBJ02	right	37
IFS	0.0213899	SUBJ02	right	39
IFS	0.00168427	SUBJ03	right	-55
IFS	-0.00257757	SUBJ03	right	-53
IFS	-0.0105785	SUBJ03	right	-51
IFS	-0.0126837	SUBJ03	right	-49
IFS	-0.00806515	SUBJ03	right	-47
IFS	0.0169288	SUBJ03	right	-45
IFS	0.0569997	SUBJ03	right	-43
IFS	0.0988094	SUBJ03	right	-41
IFS	0.142635	SUBJ03	right	-39
IFS	0.1637	SUBJ03	right	-37
IFS	0.15479	SUBJ03	right	-35
IFS	0.13085	SUBJ03	right	-33
IFS	0.0841027	SUBJ03	right	-31
IFS	0.0354178	SUBJ03	right	-29
IFS	0.0123233	SUBJ03	right	-27
IFS	0.0231452	SUBJ03	right	-25
IFS	0.0446888	SUBJ03	right	-23
IFS	0.0778459	SUBJ03	right	-21
IFS	0.115037	SUBJ03	right	-19
IFS	0.137912	SUBJ03	right	-17
IFS	0.171326	SUBJ03	right	-15
IFS	0.187394	SUBJ03	right	-13
IFS	0.195148	SUBJ03	right	-11
IFS	0.176092	SUBJ03	right	-9
IFS	0.137323	SUBJ03	right	-7
IFS	0.0518778	SUBJ03	right	-5
IFS	-0.0326877	SUBJ03	right	-3
IFS	-0.0812403	SUBJ03	right	-1
IFS	-0.0818921	SUBJ03	right	1
IFS	-0.0733581	SUBJ03	right	3
IFS	-0.0519689	SUBJ03	right	5
IFS	-0.0112441	SUBJ03	right	7
IFS	0.0346836	SUBJ03	right	9
IFS	0.0704647	SUBJ03	right	11
IFS	0.0948228	SUBJ03	right	13
IFS	0.0887646	SUBJ03	right	15
IFS	0.0695808	SUBJ03	right	17
IFS	0.051238	SUBJ03	right	19
IFS	0.0317847	SUBJ03	right	21
IFS	0.0184018	SUBJ03	right	23
IFS	0.0215375	SUBJ03	right	25
IFS	0.0280007	SUBJ03	right	27
IFS	0.0266347	SUBJ03	right	29
IFS	0.026188	SUBJ03	right	31
IFS	0.0146869	SUBJ03	right	33
IFS	0.00525037	SUBJ03	right	35
IFS	-0.000583765	SUBJ03	right	37
IFS	-0.00367806	SUBJ03	right	39
IFS	-0.0639085	SUBJ04	right	-55
IFS	-0.0670569	SUBJ04	right	-53
IFS	-0.063487	SUBJ04	right	-51
IFS	-0.0582767	SUBJ04	right	-49
IFS	-0.0412487	SUBJ04	right	-47
IFS	-0.0149185	SUBJ04	right	-45
IFS	0.0151158	SUBJ04	right	-43
IFS	0.0368549	SUBJ04	right	-41
IFS	0.0432805	SUBJ04	right	-39
IFS	0.0426479	SUBJ04	right	-37
IFS	0.0430086	SUBJ04	right	-35
IFS	0.0494406	SUBJ04	right	-33
IFS	0.0604029	SUBJ04	right	-31
IFS	0.0757605	SUBJ04	right	-29
IFS	0.0937831	SUBJ04	right	-27
IFS	0.0992717	SUBJ04	right	-25
IFS	0.0878416	SUBJ04	right	-23
IFS	0.0694441	SUBJ04	right	-21
IFS	0.039404	SUBJ04	right	-19
IFS	0.00311081	SUBJ04	right	-17
IFS	-0.0273054	SUBJ04	right	-15
IFS	-0.0514954	SUBJ04	right	-13
IFS	-0.0678475	SUBJ04	right	-11
IFS	-0.0711794	SUBJ04	right	-9
IFS	-0.0700726	SUBJ04	right	-7
IFS	-0.0757395	SUBJ04	right	-5
IFS	-0.0814122	SUBJ04	right	-3
IFS	-0.0749833	SUBJ04	right	-1
IFS	-0.0596084	SUBJ04	right	1
IFS	-0.0378057	SUBJ04	right	3
IFS	-0.0341572	SUBJ04	right	5
IFS	-0.0391286	SUBJ04	right	7
IFS	-0.049567	SUBJ04	right	9
IFS	-0.0567055	SUBJ04	right	11
IFS	-0.0623895	SUBJ04	right	13
IFS	-0.0576907	SUBJ04	right	15
IFS	-0.0464917	SUBJ04	right	17
IFS	-0.0258908	SUBJ04	right	19
IFS	-0.00851035	SUBJ04	right	21
IFS	0.0134305	SUBJ04	right	23
IFS	0.0365146	SUBJ04	right	25
IFS	0.053024	SUBJ04	right	27
IFS	0.0588955	SUBJ04	right	29
IFS	0.0619318	SUBJ04	right	31
IFS	0.0524123	SUBJ04	right	33
IFS	0.0442096	SUBJ04	right	35
IFS	0.0341732	SUBJ04	right	37
IFS	0.0268617	SUBJ04	right	39
IFS	0.0387253	SUBJ06	right	-55
IFS	0.0730543	SUBJ06	right	-53
IFS	0.0939133	SUBJ06	right	-51
IFS	0.108528	SUBJ06	right	-49
IFS	0.10823	SUBJ06	right	-47
IFS	0.0949127	SUBJ06	right	-45
IFS	0.0774281	SUBJ06	right	-43
IFS	0.0543459	SUBJ06	right	-41
IFS	0.025071	SUBJ06	right	-39
IFS	0.0226179	SUBJ06	right	-37
IFS	0.0388994	SUBJ06	right	-35
IFS	0.0556077	SUBJ06	right	-33
IFS	0.0702073	SUBJ06	right	-31
IFS	0.0910801	SUBJ06	right	-29
IFS	0.097515	SUBJ06	right	-27
IFS	0.0982767	SUBJ06	right	-25
IFS	0.0948141	SUBJ06	right	-23
IFS	0.0915215	SUBJ06	right	-21
IFS	0.0846221	SUBJ06	right	-19
IFS	0.0675884	SUBJ06	right	-17
IFS	0.0476504	SUBJ06	right	-15
[truncated: 267 more rows]

## Sheet: SUBJECT_GENDER
SUBJ00	MALE
SUBJ01	MALE
SUBJ02	FEMAE
SUBJ03	MALE
SUBJ04	MALE
SUBJ05	MALE
SUBJ06	FEMAE
SUBJ07	FEMAE
SUBJ08	MALE
SUBJ09	FEMAE
SUBJ10	MALE
